# Supplementary material for: Umbrella Review on Associations Between Single Nucleotide Polymorphisms and Lung Cancer Risk
Source: Front Mol Biosci. 2021 Sep 3;8:687105. doi: 10.3389/fmolb.2021.687105 (PMC8446528; doi:10.3389/fmolb.2021.687105)
Supplement: Supplementary file 1 [file DataSheet1.zip]

Archive with 9 entries (7 files):
- Data Sheet ---Supplementary Additional file/
- Data Sheet ---Supplementary Additional file/Supplementary Additional file/
- Data Sheet ---Supplementary Additional file/Supplementary Additional file/Supplementary Additional file S1.docx
- Data Sheet ---Supplementary Additional file/Supplementary Additional file/Supplementary Additional file S2.docx
- Data Sheet ---Supplementary Additional file/Supplementary Additional file/Supplementary Additional file S3.docx
- Data Sheet ---Supplementary Additional file/Supplementary Additional file/Supplementary Additional file S4.xlsx
- Data Sheet ---Supplementary Additional file/Supplementary Additional file/Supplementary Additional file S5.xlsx
- Data Sheet ---Supplementary Additional file/Supplementary Additional file/Supplementary Additional file S6.xlsx
- Data Sheet ---Supplementary Additional file/Supplementary Additional file/Supplementary Additional file S7.docx
