# Supplementary material for: Umbrella Review on Associations Between Single Nucleotide Polymorphisms and Lung Cancer Risk
Source: Front Mol Biosci. 2021 Sep 3;8:687105. doi: 10.3389/fmolb.2021.687105 (PMC8446528; doi:10.3389/fmolb.2021.687105)
Supplement: Supplementary file 1 [file DataSheet1.zip › Data Sheet ---Supplementary Additional file/Supplementary Additional file/Supplementary Additional file S4.xlsx]

## Sheet: sheet1
Supplementary Additional file S4. Nominally statistically significant associations in the meta-analyses
SNPs	Gene name	Variant	The first author	Year of publication	Genetic modle	The number of studies	Cases	Controls	Sample size	I2 (95%CI)	P(Q)	OR 95%CI (Fixed effects)	P (F)	OR 95%CI (Random effects)	P (R)	95%PI	P(Excluding the first published study)	P(Excluding studies with the violated HWE)	OR 95%CI of the largest study	P (Egger)	Small-study effect	Observed	Expected	P (the Ioannidis test)	Excess significance	Venice criteria	P (FPRP)	Cumulative evidence
rs664143	ATM	1G; 2A	Xu et al.	2017	1	4	1017	1033	2050	0.0(0,85)	0.875	1.444(1.181,1.766)	<0.001	1.444(1.181,1.766)	<0.001	0.93,2.25	0.018	<0.001	1.561(1.138,2.140)	>0.10	NO	1	0.3499	0.249939	NO	moderate(B/B/A)	0.0101259	strong
rs2240308	AXIN2	1C; 2T	Dai et al.	2019	3	4	1061	1047	2108	0.0(0,85)	0.803	0.703(0.588,0.840)	<0.001	0.703(0.588,0.840)	<0.001	0.48,1.04	0.001	<0.001	0.733(0.573,0.939)	>0.10	NO	1	0.3421	0.239497	NO	moderate(B/B/A)	0.00282782	strong
rs938682	CHRNA3	1T; 2C	Qu et al.	2016	5	6	6553	8086	14639	48.0(0,79)	0.087	0.772(0.730,0.817)	<0.001	0.796(0.724,0.876)	<0.001	0.62,1.03	0.004	<0.001	0.750(0.700,0.810)	>0.10	NO	3	1.5851	0.190154	NO	moderate(A&/B/A)	<0.001	strong
rs31489	CLPTM1L	1A; 2C	Tang et al.	2015	2	10	12754	18298	31052	29.7(0,66)	0.172	1.277(1.191,1.370)	<0.001	1.284(1.166,1.413)	<0.001	1.04,1.59	0.005	<0.001	1.016(0.817,1.262)	>0.10	NO	4	1.9615	0.104501	NO	moderate(A/B/A)	<0.001	strong
					3	10	20680	28330	49010	0.0(0,62)	0.504	1.198(1.123,1.278)	<0.001	1.198(1.123,1.278)	<0.001	1.11,1.29	0.003	<0.001	1.014(0.816,1.259)	>0.10	NO	3	1.5447	0.202875	NO	strong(A/A/A)	<0.001	strong
rs4646903	CYP1A1	1C; 2T	Ji et al.	2012	2	41	4738	6421	11159	35.1(5,56)	0.016	1.368(1.191,1.572)	<0.001	1.395(1.161,1.676)	<0.001	0.69,2.82	0.001	0.001	1.945(0.924,4.098)	>0.10	NO	6	9.7918	0.164862	NO	moderate(A/B/A)	0.00909926	strong
					5	41	6875	9200	16075	41.1(14,59)	0.004	1.174(1.109,1.242)	<0.001	1.172(1.085,1.265)	<0.001	0.85,1.62	<0.001	<0.001	1.413(1.142,1.748)	>0.10	NO	7	13.1583	0.0393814	NO	moderate(A/B/A)	0.000878129	strong
rs1048943	CYP1A1	1 Ile; 2 Val	Xu et al.	2013	4	37	8121	10870	18991	39.0(9,59)	0.009	1.535(1.320,1.784)	<0.001	1.626(1.313,2.013)	<0.001	0.73,3.64	<0.001	0.001	2.018(0.534,7.632)	>0.10	NO	6	8.9668	0.25502	NO	moderate(B/B/A)	0.000669543	strong
rs2031920	CYP2E1	1C; 2T	Ye et al.	2015	1	29	3992	5578	9570	32.3(0,57)	0.05	0.815(0.739,0.899)	<0.001	0.796(0.701,0.904)	<0.001	0.53,1.20	<0.001	0.002	0.948(0.697,1.289)	>0.10	NO	5	7.1951	0.345296	NO	moderate(B/B/A)	0.00832571	strong
					3	34	5074	6828	11902	37.8(6,59)	0.015	0.819(0.751,0.892)	<0.001	0.801(0.712,0.900)	<0.001	0.52,1.23	<0.001	NA	0.978(0.728,1.315)	>0.10	NO	8	8.0532	0.982879	NO	moderate(B/B/B)	0.00360009	strong
rs2308321	MGMT	1 Ile; 2 Val	Du et al.	2013	1	5	3795	4941	8736	0.0(0,79)	0.465	1.198(1.082,1.326)	0.001	1.198(1.082,1.326)	0.001	1.02,1.41	0.001	0.001	1.219(1.072,1.387)	>0.10	NO	1	0.6935	0.691678	NO	moderate(B/A/A)	0.00916095	strong
					3	5	3865	5023	8888	8.9(0,81)	0.355	1.197(1.084,1.321)	<0.001	1.191(1.063,1.335)	0.003	0.95,1.50	0.005	0.003	1.228(1.084,1.392)	>0.10	NO	1	0.8059	0.813374	NO	moderate(B/B/A)	0.048554	strong
rs2735383	NBS1	1G; 2C	Gao et al.	2013	3	4	2915	3035	5950	0.0(0,85)	0.917	1.187(1.067,1.321)	0.002	1.187(1.067,1.321)	0.002	0.94,1.50	0.002	0.002	1.218(1.016,1.460)	>0.10	NO	1	0.2854	0.165117	NO	moderate(A/B/A)	0.030961	strong
					4	4	2915	3035	5950	10.0(0,86)	0.343	1.278(1.121,1.458)	<0.001	1.275(1.109,1.466)	0.001	0.89,1.83	<0.001	0.001	1.383(1.119,1.709)	>0.10	NO	2	0.7712	0.11937	NO	moderate(A/B/A)	0.0122759	strong
rs2736098	TERT	1G; 2A	Zhou et al.	2018	1	10	4317	4793	9110	25.2(0,64)	0.211	1.189(1.094,1.292)	<0.001	1.199(1.086,1.323)	<0.001	0.97,1.49	0.001	<0.001	1.191(0.979,1.449)	>0.10	NO	2	1.8534	0.905033	NO	moderate(A/B/A)	0.00568541	strong
					3	10	5034	5284	10318	26.8(0,65)	0.197	1.296(1.198,1.402)	<0.001	1.305(1.188,1.434)	<0.001	1.06,1.61	<0.001	<0.001	1.350(1.122,1.623)	>0.10	NO	3	2.0837	0.475572	NO	moderate(A/B/A)	<0.001	strong
rs1800975	XPA	1G; 2A	Li et al.	2019	4	16	8518	10213	18731	12.6(0,50)	0.309	1.147(1.058,1.243)	0.001	1.157(1.056,1.269)	0.002	0.97,1.37	0.003	0.015	1.051(0.904,1.220)	>0.10	NO	2	3.3094	0.418978	NO	moderate(A/B/A)	0.0362326	strong
rs3213245	XRCC1	1T; 2C	Liu et al.	2020	2	7	2653	2812	5465	0.0(0,71)	0.513	1.992(1.422,2.791)	<0.001	1.992(1.422,2.791)	<0.001	1.28,3.10	<0.001	0.008	1.770(0.847,3.698)	>0.10	NO	2	1.1811	0.408549	NO	moderate(B/A/A)	0.0232024	strong
					4	7	3509	3578	7087	0.0(0,71)	0.435	1.894(1.365,2.627)	<0.001	1.894(1.365,2.627)	<0.001	1.23,2.91	0.001	0.021	1.649(0.790,3.441)	>0.10	NO	1	1.3813	0.717261	NO	moderate(B/A/A)	0.0295323	strong
rs12740674	miR-1262	1C; 2T	Xie et al.	2017	2	3	2428	3226	5654	0.0(0,90)	0.736	1.738(1.316,2.295)	<0.001	1.738(1.316,2.295)	<0.001	0.29,10.54	NA	<0.001	1.987(1.285,3.073)	<0.10	NO	1	0.329	0.215053	NO	moderate(B/B/B)	0.0122206	strong
					3	3	3387	4346	7733	0.0(0,90)	0.66	1.209(1.096,1.333)	<0.001	1.209(1.096,1.333)	<0.001	0.64,2.28	NA	<0.001	1.268(1.095,1.469)	<0.10	NO	1	0.3597	0.255115	NO	moderate(B/B/B)	0.00263422	strong
					4	3	3387	4346	7733	0.0(0,90)	0.781	1.667(1.265,2.199)	<0.001	1.667(1.265,2.199)	<0.001	0.28,10.02	NA	<0.001	1.879(1.218,2.900)	>0.10	NO	1	0.2935	0.169758	NO	moderate(B/B/B)	0.0243543	strong
rs8034191	AGPHD1	1T; 2C	Zhang et al.	2015	1	13	14241	17862	32103	14.8(0,54)	0.295	1.279(1.220,1.341)	<0.001	1.279(1.204,1.358)	<0.001	1.14,1.43	<0.001	<0.001	1.279(1.197,1.367)	>0.10	NO	7	2.1925	<0.001	YES	weak(A/A/C)	<0.001	moderate
					2	13	9523	12023	21546	25.7(0,61)	0.184	1.610(1.500,1.728)	<0.001	1.616(1.456,1.794)	<0.001	1.28,2.04	<0.001	<0.001	1.579(1.437,1.736)	>0.10	NO	7	2.5609	0.00196444	YES	weak(A/B/C)	<0.001	moderate
					3	13	16527	19907	36434	30.3(0,64)	0.142	1.344(1.285,1.407)	<0.001	1.341(1.255,1.433)	<0.001	1.15,1.57	<0.001	<0.001	1.344(1.262,1.431)	>0.10	NO	10	2.4079	<0.001	YES	weak(A/B/C)	<0.001	moderate
					4	13	16527	19907	36434	14.7(0,54)	0.296	1.405(1.316,1.500)	<0.001	1.411(1.295,1.538)	<0.001	1.20,1.66	<0.001	<0.001	1.381(1.266,1.507)	>0.10	NO	6	2.3639	0.00893375	YES	weak(A/A/C)	<0.001	moderate
					5	13	16527	19907	36434	31.2(0,64)	0.134	1.271(1.231,1.314)	<0.001	1.271(1.210,1.335)	<0.001	1.13,1.43	<0.001	<0.001	1.264(1.209,1.322)	>0.10	NO	9	2.4888	<0.001	YES	weak(A/B/C)	<0.001	moderate
rs931794	AGPHD1	1A; 2G	Wang et al.	2015	3	6	6379	7433	13812	35.4(0,74)	0.172	1.143(1.068,1.224)	<0.001	1.171(1.069,1.282)	0.001	0.94,1.47	0.011	0.001	1.042(0.932,1.164)	<0.10	YES	4	2.0301	0.0891881	YES	weak(NA/B/C)	0.0119121	moderate
rs1760944	APEX1	1T; 2G	Liu et al.	2020	2	5	1321	1391	2712	0.0(0,79)	0.534	0.705(0.598,0.832)	<0.001	0.705(0.598,0.832)	<0.001	0.54,0.92	0.001	<0.001	0.821(0.602,1.120)	>0.10	NO	3	0.63	0.00140361	YES	weak(A/A/C)	0.000921653	moderate
					4	5	2515	2601	5116	15.7(0,82)	0.315	0.780(0.684,0.889)	<0.001	0.770(0.663,0.895)	0.001	0.56,1.07	0.007	0.001	0.896(0.735,1.092)	>0.10	NO	3	1.3148	0.0869168	YES	weak(A/B/C)	0.0128436	moderate
					5	5	2515	2601	5116	0.0(0,79)	0.53	0.851(0.786,0.922)	<0.001	0.851(0.786,0.922)	<0.001	0.75,0.97	0.001	<0.001	0.910(0.788,1.050)	>0.10	NO	3	0.9596	0.0204988	YES	weak(A/A/C)	0.00150546	moderate
rs664143	ATM	1G; 2A	Xu et al.	2017	2	4	660	708	1368	0.0(0,85)	0.54	1.430(1.147,1.783)	0.001	1.430(1.147,1.783)	0.001	0.88,2.32	0.005	0.001	1.331(0.943,1.878)	>0.10	NO	2	0.5054	0.0244963	YES	weak(B/B/C)	0.0407411	moderate
					3	4	1456	1445	2901	0.0(0,85)	0.825	1.439(1.188,1.744)	<0.001	1.439(1.188,1.744)	<0.001	0.94,2.19	0.006	<0.001	1.475(1.090,1.996)	>0.10	NO	2	0.315	0.00176047	YES	weak(B/B/C)	0.00587735	moderate
rs2240308	AXIN2	1C; 2T	Dai et al.	2019	1	4	944	869	1813	0.0(0,85)	0.865	0.763(0.633,0.920)	0.005	0.763(0.633,0.920)	0.005	0.51,1.15	0.011	0.005	0.761(0.587,0.986)	>0.10	NO	1	0.2845	0.16397	NO	moderate(B/B/A)	0.0874317	moderate
					2	4	577	544	1121	6.5(0,86)	0.36	0.531(0.402,0.702)	<0.001	0.526(0.391,0.706)	<0.001	0.25,1.10	<0.001	<0.001	0.630(0.415,0.955)	<0.10	YES	4	0.7514	<0.001	YES	weak(B/B/C)	0.00663416	moderate
					4	4	1061	1047	2108	0.0(0,85)	0.401	0.609(0.473,0.785)	<0.001	0.609(0.473,0.785)	<0.001	0.35,1.06	0.001	<0.001	0.725(0.488,1.076)	>0.10	NO	2	0.5517	0.0357224	YES	weak(B/B/C)	0.0104942	moderate
					5	4	1061	1047	2108	0.0(0,85)	0.602	0.737(0.650,0.836)	<0.001	0.737(0.650,0.836)	<0.001	0.56,0.97	<0.001	<0.001	0.786(0.655,0.945)	<0.10	YES	4	0.5433	<0.001	YES	weak(A/A/C)	4.24495e-05	moderate
rs3117582	BAT3	1A; 2C	Zhao et al.	2014	5	5	27829	44718	72547	35.0(0,76)	0.188	1.308(1.265,1.352)	<0.001	1.289(1.219,1.363)	<0.001	1.11,1.49	<0.001	NA	1.340(1.290,1.400)	>0.10	NO	4	1.1947	0.00326116	YES	weak(A&/B/C)	<0.001	moderate
rs6983267	CASC8	1T; 2G	Zhu et al.	2017	1	3	1300	2327	3627	0.0(0,90)	0.477	1.204(1.041,1.393)	0.013	1.204(1.041,1.393)	0.013	0.47,3.10	0.009	0.013	1.099(0.894,1.352)	>0.10	NO	0	0.5113	0.432408	NO	moderate(A/B/A)	0.19312	moderate
					2	3	868	1496	2364	4.2(0,90)	0.352	1.364(1.149,1.620)	<0.001	1.367(1.146,1.630)	0.001	0.41,4.61	<0.001	0.001	1.201(0.941,1.533)	<0.10	YES	2	0.6585	0.0613137	YES	weak(A/B/C)	0.011001	moderate
					3	3	1737	2973	4710	7.9(0,90)	0.338	1.255(1.094,1.440)	0.001	1.259(1.090,1.454)	0.002	0.44,3.58	0.001	0.002	1.130(0.929,1.375)	<0.10	YES	2	0.6845	0.0703192	YES	weak(A/B/C)	0.0318983	moderate
					5	3	1737	2973	4710	21.6(0,92)	0.279	1.170(1.074,1.275)	<0.001	1.178(1.067,1.300)	0.001	0.51,2.70	<0.001	0.001	1.093(0.970,1.233)	<0.10	YES	2	0.754	0.0972377	YES	weak(A/B/C)	0.0208585	moderate
rs151606	CEP43	1A; 2T	Kang et al.	2016	5	8	14463	44188	58651	30.5(0,69)	0.185	1.094(1.051,1.139)	<0.001	1.094(1.037,1.154)	0.001	0.97,1.23	NA	NA	0.980(0.890,1.080)	>0.10	NO	2	1.5548	0.690791	NO	weak(A/B/C)	0.01817	moderate
rs12212247	CEP43	1T; 2C	Kang et al.	2016	5	8	14463	44188	58651	1.1(0,68)	0.421	0.935(0.907,0.965)	<0.001	0.935(0.907,0.965)	<0.001	0.90,0.97	NA	NA	0.950(0.880,1.030)	<0.10	YES	3	1.2471	0.0875499	YES	weak(A/A/C)	0.00057568	moderate
rs1051730	CHRNA3	1G; 2A	Han et al.	2015	2	13	7300	31775	39075	26.2(0,62)	0.179	1.747(1.610,1.897)	<0.001	1.771(1.596,1.964)	<0.001	1.40,2.24	<0.001	<0.001	1.730(1.160,2.579)	>0.10	NO	10	3.5577	<0.001	YES	weak(A/B/C)	<0.001	moderate
					3	17	15488	59052	74540	56.3(25,75)	0.002	1.368(1.299,1.440)	<0.001	1.414(1.294,1.547)	<0.001	1.06,1.89	<0.001	NA	1.449(1.109,1.892)	<0.10	NO	14	8.1042	0.00419666	YES	weak(A/C/C)	<0.001	moderate
					4	14	13126	56706	69832	2.6(0,56)	0.421	1.525(1.416,1.643)	<0.001	1.526(1.414,1.647)	<0.001	1.38,1.69	<0.001	<0.001	1.455(1.010,2.096)	>0.10	NO	10	2.2896	<0.001	YES	weak(A/A/C)	<0.001	moderate
					5	30	49611	174376	223987	39.1(5,61)	0.016	1.302(1.268,1.338)	<0.001	1.308(1.251,1.369)	<0.001	1.14,1.51	<0.001	NA	1.327(1.101,1.599)	>0.10	NO	20	6.8951	<0.001	YES	weak(A/B/C)	<0.001	moderate
rs578776	CHRNA3	1C; 2T	Qu et al.	2016	5	11	11763	12574	24337	0.0(0,60)	0.892	0.827(0.790,0.864)	<0.001	0.827(0.790,0.864)	<0.001	0.78,0.87	<0.001	<0.001	0.830(0.750,0.920)	>0.10	NO	7	1.1466	<0.001	YES	weak(A&/A/C)	<0.001	moderate
rs6495309	CHRNA3	1T; 2C	Xiao et al.	2014	1	5	3106	3290	6396	15.3(0,82)	0.317	1.421(1.272,1.586)	<0.001	1.424(1.258,1.612)	<0.001	1.09,1.86	0.001	<0.001	1.537(1.271,1.860)	>0.10	NO	5	1.0462	<0.001	YES	weak(A/A/C)	<0.001	moderate
					2	5	2262	2369	4631	60.4(0,85)	0.039	1.548(1.374,1.744)	<0.001	1.622(1.315,2.001)	<0.001	0.84,3.12	<0.001	<0.001	1.530(1.245,1.881)	<0.10	YES	5	1.4089	<0.001	YES	weak(A/C/C)	0.000518008	moderate
					3	5	4608	4617	9225	44.1(0,79)	0.128	1.470(1.324,1.631)	<0.001	1.498(1.288,1.743)	<0.001	0.98,2.30	<0.001	<0.001	1.535(1.281,1.838)	<0.10	NO	5	1.1625	<0.001	YES	weak(A/B/C)	<0.001	moderate
					5	5	4608	4617	9225	66.6(13,87)	0.017	1.223(1.154,1.296)	<0.001	1.263(1.129,1.413)	<0.001	0.88,1.82	<0.001	<0.001	1.194(1.082,1.319)	<0.10	YES	4	1.6958	0.0295082	YES	weak(A/C/C)	0.000863958	moderate
rs16969968	CHRNA5	1G; 2A	Zhou et al.	2020	1	23	26070	80186	106256	30.9(0,58)	0.08	1.291(1.244, 1.340)	<0.001	1.289(1.220, 1.362)	<0.001	1.11,1.50	<0.001	<0.001	1.455 (1.185,1.786)	>0.10	NO	12	4.5741	<0.001	YES	weak(A/B/C)	<0.001	moderate
					2	22	18387	52450	70837	0.0(0,46)	0.778	1.680(1.590, 1.775)	<0.001	1.680(1.590,1.775)	<0.001	1.58,1.78	<0.001	<0.001	1.915 (1.455,2.520)	>0.10	NO	15	3.8438	<0.001	YES	weak(A/A/C)	<0.001	moderate
					3	23	29772	89774	119546	39.4(0,63)	0.028	1.365(1.318, 1.414)	<0.001	1.365(1.291,1.445)	<0.001	1.15,1.62	<0.001	<0.001	1.549(1.276,1.881)	>0.10	NO	15	5.0422	<0.001	YES	weak(A/B/C)	<0.001	moderate
					4	22	29471	89456	118927	0.0(0,46)	0.795	1.452(1.381, 1.527)	<0.001	1.452(1.381,1.527)	<0.001	1.38,1.53	<0.001	<0.001	1.559 (1.219,1.994)	>0.10	NO	13	3.9176	<0.001	YES	weak(A/A/C)	<0.001	moderate
					5	26	30827	90948	121775	31.9(0,58)	0.061	1.294(1.262, 1.327)	<0.001	1.307(1.257,1.359)	<0.001	1.17,1.46	<0.001	<0.001	1.398(1.226,1.595)	>0.10	NO	18	5.8699	<0.001	YES	weak(A/B/C)	<0.001	moderate
rs402710	CLPTM1L	1C; 2T	Tang et al.	2017	5	19	24619	27710	52329	57.2(29,74)	0.001	0.856(0.834,0.878)	<0.001	0.846(0.807,0.887)	<0.001	0.72,0.99	<0.001	NA	0.860(0.830,0.900)	>0.10	NO	12	4.3326	<0.001	YES	weak(A&/C/C)	<0.001	moderate
rs401681	CLPTM1L	1C; 2T	Tang et al.	2017	5	20	24371	55976	80347	12.0(0,47)	0.305	0.864(0.843,0.885)	<0.001	0.860(0.835,0.886)	<0.001	0.81,0.91	<0.001	NA	0.860(0.820,0.900)	>0.10	NO	10	3.6006	<0.001	YES	weak(A&/A/C)	<0.001	moderate
rs31489	CLPTM1L	1A; 2C	Tang et al.	2015	1	10	9884	12489	22373	0.0(0,62)	0.822	1.136(1.061,1.216)	<0.001	1.136(1.061,1.216)	<0.001	1.05,1.23	0.008	<0.001	1.008(0.806,1.260)	>0.10	NO	3	1.153	0.0674371	YES	weak(A/A/C)	0.00454292	moderate
					4	10	20680	28330	49010	56.6(12,79)	0.014	1.115(1.072,1.160)	<0.001	1.146(1.068,1.230)	<0.001	0.94,1.40	0.009	<0.001	1.008(0.941,1.080)	>0.10	NO	4	4.3159	0.84016	NO	weak(A/C/C)	0.00301833	moderate
					5	10	20680	28330	49010	56.5(12,79)	0.014	1.107(1.075,1.141)	<0.001	1.122(1.064,1.183)	<0.001	0.97,1.30	0.007	<0.001	1.008(0.948,1.072)	>0.10	NO	6	2.4309	0.00850852	YES	weak(A/C/C)	<0.001	moderate
rs2453176	CNOT6	1C; 2T	Zhou et al.	2017	5	8	14463	44188	58651	25.0(0,66)	0.23	1.112(1.058,1.169)	<0.001	1.108(1.042,1.179)	0.001	0.97,1.26	NA	NA	1.140(1.010,1.280)	>0.10	NO	5	1.4847	0.00138942	YES	weak(A/B/C)	0.0224845	moderate
rs231775	CTLA-4	1A; 2G	Wang et al.	2015	5	5	2684	2671	5355	11.6(0,82)	0.34	0.844(0.777,0.916)	<0.001	0.849(0.774,0.930)	<0.001	0.70,1.03	0.546	<0.001	0.785(0.692,0.889)	>0.10	NO	2	1.1305	0.352583	NO	weak(A/B/C)	0.00810507	moderate
rs4646903	CYP1A1	1C; 2T	Ji et al.	2012	1	41	6319	8511	14830	33.6(2,55)	0.021	1.168(1.083,1.260)	<0.001	1.160(1.052,1.279)	0.003	0.80,1.68	0.004	0.004	1.387(1.089,1.766)	>0.10	NO	6	10.8876	0.0839133	NO	moderate(A/B/A)	0.0521199	moderate
					3	51	8514	11986	20500	50.2(31,64)	<0.001	1.191(1.117,1.269)	<0.001	1.204(1.095,1.324)	<0.001	0.74,1.95	<0.001	NA	1.427(1.130,1.802)	>0.10	NO	11	15.6231	0.160215	NO	weak(A/C/B)	0.00242968	moderate
					4	41	6875	9200	16075	38.5(10,58)	0.007	1.262(1.111,1.432)	<0.001	1.293(1.085,1.541)	0.004	0.65,2.59	0.008	0.004	1.828(0.869,3.846)	>0.10	NO	4	8.885	0.064067	NO	moderate(A/B/A)	0.0756822	moderate
rs1048943	CYP1A1	1 Ile; 2 Val	Xu et al.	2013	2	37	5979	7925	13904	53.6(33,68)	<0.001	1.612(1.374,1.890)	<0.001	1.755(1.352,2.277)	<0.001	0.56,5.47	<0.001	0.001	2.127(0.562,8.046)	>0.10	NO	8	10.6012	0.344244	NO	weak(B/C/A)	0.00366621	moderate
					5	38	8417	11199	19616	71.7(61,80)	<0.001	1.214(1.145,1.287)	<0.001	1.238(1.102,1.390)	<0.001	0.67,2.28	0.001	0.002	2.008(1.419,2.840)	>0.10	NO	14	15.1654	0.69946	NO	weak(A/C/A)	0.00571265	moderate
rs1065852	CYP2D6	1C; 2T	Zeng et al.	2017	4	7	989	1005	1994	19.7(0,63)	0.279	0.695(0.579,0.836)	<0.001	0.691(0.561,0.852)	0.001	0.45,1.05	0.002	0.258	0.723(0.491,1.066)	>0.10	NO	2	1.2319	0.445842	NO	weak(B/B/C)	0.0165191	moderate
rs4646904	CYP4F3	1G; 2A	Yin et al.	2017	5	7	13144	17808	30952	29.8(0,70)	0.201	1.070(1.035,1.106)	<0.001	1.071(1.026,1.117)	0.002	0.97,1.18	NA	NA	1.060(1.000,1.120)	>0.10	NO	4	1.4126	0.0148229	YES	weak(A/B/C)	0.0257141	moderate
rs12587742	DCAF4	1G; 2A	Liu et al.	2017	5	8	14463	44188	58651	26.0(0,66)	0.222	1.081(1.040,1.124)	<0.001	1.080(1.028,1.134)	0.002	0.97,1.20	NA	NA	0.900(0.760,1.070)	>0.10	NO	4	1.5567	0.0291057	YES	weak(A/B/C)	0.0364371	moderate
rs2240980	DCAF4	1C; 2G	Liu et al.	2017	5	8	14463	44188	58651	0.0(0,68)	0.632	1.079(1.043,1.115)	<0.001	1.079(1.043,1.115)	<0.001	1.03,1.12	NA	NA	0.960(0.830,1.110)	>0.10	NO	4	1.0558	0.00210177	YES	weak(A/A/C)	<0.001	moderate
rs13181	ERCC2	1A; 2C	Li et al.	2019	1	41	17132	20278	37410	39.6(12,59)	0.006	1.088(1.040,1.138)	<0.001	1.173(1.093,1.258)	<0.001	0.90,1.53	<0.001	<0.001	0.979(0.909,1.055)	<0.10	YES	8	11.1745	0.265528	NO	weak(A/B/C)	<0.001	moderate
					2	38	11917	14003	25920	47.2(23,64)	0.001	1.136(1.060,1.218)	<0.001	1.239(1.089,1.409)	0.001	0.76,2.02	0.002	<0.001	1.040(0.938,1.153)	<0.10	YES	7	9.782	0.301969	NO	weak(A/B/C)	0.02028	moderate
					3	41	19276	22770	42046	43.6(18,61)	0.002	1.102(1.057,1.150)	<0.001	1.188(1.109,1.273)	<0.001	0.90,1.56	<0.001	<0.001	0.994(0.927,1.066)	<0.10	YES	8	11.8361	0.186145	NO	weak(A/B/C)	<0.001	moderate
					5	41	19276	22770	42046	59.9(44,72)	<0.001	1.079(1.045,1.113)	<0.001	1.149(1.080,1.224)	<0.001	0.86,1.53	<0.001	<0.001	1.011(0.962,1.063)	<0.10	YES	11	13.3829	0.427394	NO	weak(A/C/C)	<0.001	moderate
rs11549467	HIF-1α	1G; 2A	Xu et al.	2020	1	4	926	930	1856	0.0(0,85)	0.653	1.598(1.214,2.103)	0.001	1.598(1.214,2.103)	0.001	0.87,2.92	0.001	0.002	1.396(0.880,2.215)	>0.10	NO	1	0.4979	0.446971	NO	weak(C/B/A)	0.0456942	moderate
rs1800734	hMLH1	1G; 2A	Li et al.	2017	4	5	2178	2320	4498	14.8(0,82)	0.32	1.427(1.220,1.669)	<0.001	1.433(1.205,1.703)	<0.001	0.99,2.08	<0.001	0.065	1.419(1.076,1.871)	>0.10	NO	3	0.8171	0.00828487	YES	weak(B/B/C)	0.0011985	moderate
rs2279744	MDM2	1T; 2G	Reza et al.	2020	4	17	10159	14237	24396	40.8(0,67)	0.041	1.148(1.071,1.231)	<0.001	1.153(1.044,1.273)	0.005	0.87,1.53	0.02	0.005	1.031(0.859,1.237)	>0.10	NO	4	4.6423	0.726605	NO	moderate(A/B/A)	0.0840161	moderate
rs2285053	MMP2	1C; 2T	Li et al.	2020	5	3	1229	1303	2532	0.0(0,90)	0.437	0.762(0.663,0.875)	<0.001	0.762(0.663,0.875)	<0.001	0.31,1.87	0.228	<0.001	0.714(0.602,0.846)	>0.10	NO	1	0.4522	0.376716	NO	weak(A/B/C)	0.00229243	moderate
rs11568818	MMP7	1A; 2G	Li et al.	2020	1	3	630	648	1278	0.0(0,90)	0.47	1.877(1.365,2.582)	<0.001	1.877(1.365,2.582)	<0.001	0.24,14.82	0.117	<0.001	1.915(1.169,3.138)	<0.10	NO	2	0.3515	0.00308353	YES	weak(C/B/C)	0.0239825	moderate
					3	3	635	649	1284	0.5(0,90)	0.366	1.921(1.401,2.635)	<0.001	1.922(1.399,2.640)	<0.001	0.24,15.37	0.148	<0.001	1.998(1.232,3.240)	>0.10	NO	3	0.4293	<0.001	YES	weak(C/B/C)	0.0162574	moderate
rs1801133	MTHFR	1C; 2T	Chen et al.	2020	1	34	8951	9141	18092	72.2(61,80)	<0.001	0.865(0.804,0.930)	<0.001	0.761(0.647,0.896)	0.001	0.36,1.62	0.001	0.026	0.988(0.843,1.158)	<0.10	YES	9	11.2267	0.416785	NO	weak(A/C/C)	0.020764	moderate
					2	34	7730	8451	16181	78.0(70,84)	<0.001	0.831(0.769,0.898)	<0.001	0.696(0.575,0.843)	<0.001	0.27,1.77	<0.001	0.003	1.124(0.949,1.331)	<0.10	YES	15	15.5777	0.842383	NO	weak(A/C/C)	0.00608034	moderate
					3	34	14275	15533	29808	76.2(67,83)	<0.001	0.849(0.792,0.909)	<0.001	0.738(0.625,0.870)	<0.001	0.33,1.63	<0.001	0.007	1.040(0.895,1.209)	<0.10	YES	14	13.7612	0.933505	NO	weak(A/C/C)	0.00638432	moderate
					5	34	14275	15533	29808	77.9(70,84)	<0.001	0.920(0.889,0.953)	<0.001	0.855(0.786,0.932)	<0.001	0.56,1.30	<0.001	0.005	1.071(0.988,1.162)	<0.10	YES	14	16.6541	0.362539	NO	weak(A/C/C)	0.0069792	moderate
rs2735383	NBS1	1G; 2C	Gao et al.	2013	2	4	1563	1635	3198	0.0(0,85)	0.452	1.359(1.173,1.575)	<0.001	1.359(1.173,1.575)	<0.001	0.98,1.88	<0.001	<0.001	1.476(1.160,1.877)	>0.10	NO	2	0.6638	0.0725271	YES	weak(A/B/C)	0.000960967	moderate
					5	4	2915	3035	5950	0.0(0,85)	0.476	1.169(1.087,1.258)	<0.001	1.169(1.087,1.258)	<0.001	0.996,1.37	<0.001	<0.001	1.217(1.077,1.374)	>0.10	NO	2	0.6384	0.0630389	YES	weak(A/B/C)	0.00057565	moderate
rs1553232011	NEXN-AS1	1T; 2C	Yuan et al.	2016	5	8	17153	239337	256490	28.0(0,68)	0.205	1.172(1.111,1.237)	<0.001	1.205(1.117,1.299)	<0.001	1.02,1.42	NA	NA	1.100(1.010,1.180)	<0.10	YES	6	2.1523	0.00215767	YES	weak(A/B/C)	<0.001	moderate
rs2890658	PD-L1	1A; 2C	Hashemi et al.	2019	1	3	1096	1187	2283	0.0(0,90)	0.579	1.736(1.374,2.194)	<0.001	1.736(1.374,2.194)	<0.001	0.38,7.91	<0.001	<0.001	1.553(1.134,2.126)	<0.10	YES	3	0.385	<0.001	YES	weak(C/B/C)	0.000667244	moderate
					3	3	1109	1193	2302	0.0(0,90)	0.505	1.770(1.408,2.226)	<0.001	1.770(1.408,2.226)	<0.001	0.40,7.82	<0.001	<0.001	1.566(1.152,2.131)	<0.10	YES	3	0.4463	<0.001	YES	weak(C/B/C)	<0.001	moderate
					5	3	1109	1193	2302	0.0(0,90)	0.422	1.720(1.388,2.132)	<0.001	1.720(1.388,2.132)	<0.001	0.43,6.91	<0.001	<0.001	1.515(1.138,2.017)	<0.10	YES	3	0.5216	<0.001	YES	weak(B/B/C)	<0.001	moderate
rs1800624	RAGE	1T; 2A	Liu et al.	2016	2	3	955	976	1931	0.0(0,90)	0.581	1.519(1.179,1.958)	0.001	1.519(1.179,1.958)	0.001	0.29,7.86	0.073	0.001	1.344(0.891,2.026)	>0.10	NO	1	0.2918	0.167631	NO	weak(B/B/C)	0.0489109	moderate
rs2853677	TERT	1A; 2G	Xie et al.	2020	1	4	1929	2101	4030	0.0(0,85)	0.932	1.264(1.115,1.433)	<0.001	1.264(1.115,1.433)	<0.001	0.96,1.66	0.001	<0.001	1.202(0.983,1.470)	>0.10	NO	2	0.3236	0.00211269	YES	weak(B/B/C)	0.00480163	moderate
					2	4	1164	1277	2441	0.0(0,85)	0.684	1.536(1.288,1.832)	<0.001	1.536(1.288,1.832)	<0.001	1.04,2.26	<0.001	<0.001	1.520(1.159,1.994)	>0.10	NO	3	0.3772	<0.001	YES	weak(B/A/C)	<0.001	moderate
					3	4	2322	2420	4742	0.0(0,85)	0.915	1.323(1.175,1.490)	<0.001	1.323(1.175,1.490)	<0.001	1.02,1.72	<0.001	<0.001	1.277(1.056,1.544)	>0.10	NO	4	0.3017	<0.001	YES	weak(B/A/C)	<0.001	moderate
					4	4	2322	2420	4742	0.0(0,85)	0.671	1.346(1.146,1.580)	<0.001	1.346(1.146,1.580)	<0.001	0.95,1.91	0.001	<0.001	1.368(1.071,1.749)	>0.10	NO	2	0.3892	0.00657598	YES	weak(B/B/C)	0.00582305	moderate
					5	4	2322	2420	4742	0.0(0,85)	0.826	1.240(1.142,1.347)	<0.001	1.240(1.142,1.347)	<0.001	1.03,1.49	<0.001	<0.001	1.229(1.078,1.401)	>0.10	NO	3	0.3105	<0.001	YES	weak(A/A/C)	<0.001	moderate
rs2736100	TERT	1T; 2G	Li et al.	2017	1	25	37081	66286	103367	45.5(13,66)	0.008	1.261(1.228,1.296)	<0.001	1.249(1.195,1.305)	<0.001	1.08,1.44	<0.001	<0.001	1.321(1.238,1.409)	>0.10	NO	15	6.9789	<0.001	YES	weak(A/B/C)	<0.001	moderate
					2	25	24229	41719	65948	65.7(48,78)	<0.001	1.574(1.522,1.629)	<0.001	1.596(1.487,1.713)	<0.001	1.22,2.09	<0.001	<0.001	1.679(1.544,1.825)	>0.10	NO	19	10.239	<0.001	YES	weak(A/C/C)	<0.001	moderate
					3	26	49685	81906	131591	58.6(36,73)	<0.001	1.338(1.305,1.372)	<0.001	1.325(1.264,1.388)	<0.001	1.11,1.58	<0.001	NA	1.408(1.324,1.497)	>0.10	NO	19	8.5949	<0.001	YES	weak(A/C/C)	<0.001	moderate
					4	25	47926	80102	128028	61.2(40,75)	<0.001	1.358(1.319,1.398)	<0.001	1.396(1.317,1.479)	<0.001	1.13,1.72	<0.001	<0.001	1.425(1.324,1.534)	>0.10	NO	19	10.5185	0.00059027	YES	weak(A/C/C)	<0.001	moderate
					5	27	55353	77259	132612	89.3(86,92)	<0.001	1.213(1.194,1.232)	<0.001	1.237(1.172,1.306)	<0.001	0.95,1.61	<0.001	NA	1.300(1.250,1.360)	>0.10	NO	22	11.4686	<0.001	YES	weak(A/C/C)	<0.001	moderate
rs2853669	TERT	1T; 2C	Liu et al.	2018	2	3	1127	1133	2260	46.8(0,84)	0.153	1.558(1.270,1.913)	<0.001	1.590(1.183,2.135)	0.002	0.08,30.92	0.014	0.002	1.324(0.997,1.758)	>0.10	NO	1	0.8096	0.804409	NO	moderate(B/B/A)	0.100051	moderate
					4	3	2008	1992	4000	0.0(0,90)	0.596	1.442(1.190,1.746)	<0.001	1.442(1.190,1.746)	<0.001	0.42,5.00	0.015	<0.001	1.332(1.017,1.744)	>0.10	NO	2	0.3547	0.00326136	YES	weak(B/B/C)	0.00508238	moderate
rs2736098	TERT	1G; 2A	Zhou et al.	2018	2	10	2835	3034	5869	0.0(0,62)	0.907	1.796(1.575,2.047)	<0.001	1.796(1.575,2.047)	<0.001	1.54,2.09	<0.001	<0.001	2.012(1.519,2.664)	>0.10	NO	7	1.332	<0.001	YES	weak(A/A/C)	<0.001	moderate
					4	10	5034	5284	10318	0.0(0,62)	0.97	1.653(1.461,1.869)	<0.001	1.653(1.461,1.869)	<0.001	1.43,1.91	<0.001	<0.001	1.829(1.411,2.372)	>0.10	NO	6	1.1501	<0.001	YES	weak(A/A/C)	<0.001	moderate
					5	10	5034	5284	10318	17.1(0,58)	0.285	1.296(1.222,1.374)	<0.001	1.299(1.216,1.386)	<0.001	1.14,1.47	<0.001	<0.001	1.365(1.197,1.556)	>0.10	NO	7	2.1463	<0.001	YES	weak(A/A/C)	<0.001	moderate
rs2853676	TERT	1G; 2A	Cao et al.	2015	5	3	20775	61102	81877	0.0(0,90)	0.654	1.051(1.019,1.084)	0.002	1.051(1.019,1.084)	0.002	0.86,1.29	0.005	0.005	1.050(1.020,1.090)	>0.10	NO	1	0.2499	0.11707	NO	weak(A/B/C)	0.0297354	moderate
rs1544410	VDR	1b; 2B	Duan et al.	2020	5	10	3046	2716	5762	85.8(76,92)	<0.001	0.743(0.679,0.813)	<0.001	0.591(0.447,0.781)	<0.001	0.23,1.53	<0.001	0.02	0.983(0.855,1.131)	<0.10	YES	5	5.5381	0.732116	NO	weak(A/C/C)	0.0213981	moderate
rs699947	VEGF	1C; 2A	Zhao et al.	2020	5	14	3120	3540	6660	70.1(48,83)	<0.001	1.258(1.161,1.363)	<0.001	1.259(1.084,1.463)	0.003	0.73,2.16	0.007	0.126	1.343(1.051, 1.715)	>0.10	NO	8	8.42	0.818662	NO	weak(A/C/C)	0.0483913	moderate
rs3213245	XRCC1	1T; 2C	Liu et al.	2020	5	7	3509	3578	7087	53.8(0,80)	0.043	1.294(1.173,1.427)	<0.001	1.271(1.092,1.480)	0.002	0.83,1.95	0.019	0.012	1.427(1.175,1.732)	>0.10	NO	4	1.8628	0.0675675	YES	weak(A/C/C)	0.0375453	moderate
rs3769201	ZAK	1C; 2T	Feng et al.	2018	5	8	14463	44188	58651	0.0(0,68)	0.454	0.918(0.885,0.953)	<0.001	0.918(0.885,0.953)	<0.001	0.88,0.96	NA	NA	0.920(0.840,1.020)	<0.10	YES	2	1.765	0.841195	NO	weak(A/A/C)	<0.001	moderate
rs722864	ZAK	1G; 2A	Feng et al.	2018	5	8	14463	44188	58651	1.3(0,68)	0.419	0.907(0.873,0.942)	<0.001	0.907(0.873,0.943)	<0.001	0.86,0.95	NA	NA	0.900(0.810,1.000)	>0.10	NO	3	1.6936	0.258206	NO	weak(A/A/C)	<0.001	moderate
rs2910164	miR-146a	1G; 2C	Wang et al.	2020	2	15	3443	3448	6891	76.8(62,86)	<0.001	1.296(1.165,1.441)	<0.001	1.507(1.175,1.933)	0.001	0.62,3.69	0.002	0.003	1.291(1.019,1.634)	<0.10	YES	6	4.5358	0.410437	NO	weak(A/C/C)	0.0463906	moderate
					4	15	6506	6576	13082	64.8(39,80)	<0.001	1.222(1.128,1.323)	<0.001	1.316(1.129,1.535)	<0.001	0.80,2.18	0.001	0.001	1.279(1.067,1.534)	<0.10	YES	7	5.9961	0.596695	NO	weak(A/C/C)	0.00932314	moderate
					5	15	6506	6576	13082	81.0(70,88)	<0.001	1.162(1.104,1.222)	<0.001	1.268(1.118,1.438)	<0.001	0.79,2.05	<0.001	0.001	1.154(1.024,1.300)	<0.10	YES	8	5.2207	0.131945	NO	weak(A/C/C)	0.00411334	moderate
rs12740674	miR-1262	1C; 2T	Xie et al.	2017	1	3	3269	4254	7523	0.0(0,90)	0.705	1.165(1.052,1.290)	0.003	1.165(1.052,1.290)	0.003	0.60,2.25	NA	0.003	1.217(1.046,1.417)	>0.10	NO	1	0.3178	0.200607	NO	moderate(B/B/B)	0.0592528	moderate
					5	3	3387	4346	7733	0.0(0,90)	0.646	1.216(1.116,1.325)	<0.001	1.216(1.116,1.325)	<0.001	0.70,2.12	NA	<0.001	1.270(1.117,1.445)	<0.10	NO	2	0.3739	0.00447851	YES	weak(A/B/C)	<0.001	moderate
rs1760944	APEX1	1T; 2G	Liu et al.	2020	3	5	2515	2601	5116	0.0(0,79)	0.699	0.839(0.739,0.953)	0.007	0.839(0.739,0.953)	0.007	0.68,1.03	0.018	0.007	0.860(0.644,1.148)	<0.10	YES	1	0.5985	0.580165	NO	weak(A/B/C)	0.116252	weak
rs189037	ATM	1A; 2G	Zhao et al.	2019	3	5	3036	3415	6451	19.9(0,83)	0.288	0.859(0.757,0.974)	0.018	0.864(0.749,0.995)	0.043	0.62,1.20	0.004	0.043	0.719(0.568,0.910)	>0.10	NO	1	1.5872	0.572647	NO	moderate(A/B/A)	0.446206	weak
rs664677	ATM	1T; 2C	Xu et al.	2017	4	4	1627	1641	3268	40.5(0,80)	0.169	1.309(1.089,1.574)	0.004	1.289(1.012,1.642)	0.04	0.55,3.04	0.1	0.04	1.168(0.832,1.641)	>0.10	NO	2	0.9842	0.23831	NO	weak(B/B/C)	0.459377	weak
rs664143	ATM	1G; 2A	Xu et al.	2017	5	4	1456	1445	2901	0.0(0,85)	0.447	1.151(1.038,1.277)	0.008	1.151(1.038,1.277)	0.008	0.92,1.45	0.009	0.008	1.089(0.929,1.277)	>0.10	NO	2	0.6559	0.0695069	YES	weak(A/B/C)	0.131509	weak
rs1052486	BAT3	1A; 2G	Zhao et al.	2014	5	6	14557	17183	31740	56.5(0,82)	0.043	1.056(1.027,1.085)	<0.001	1.067(1.013,1.123)	0.014	0.92,1.23	0.005	NA	1.000(0.950,1.060)	>0.10	NO	2	1.5487	0.673733	NO	weak(A&/C/C)	0.197584	weak
rs9904341	BIRC5	1G; 2C	Li et al.	2017	4	5	1221	1173	2394	49.9(0,82)	0.092	1.490(1.233,1.802)	<0.001	1.531(1.113,2.107)	0.009	0.60,3.91	0.064	0.009	1.368(1.059,1.767)	>0.10	NO	3	1.2751	0.0767637	YES	weak(B/B/C)	0.274135	weak
rs6983267	CASC8	1T; 2G	Zhu et al.	2017	4	3	1737	2973	4710	0.0(0,90)	0.617	1.209(1.048,1.395)	0.009	1.209(1.048,1.395)	0.009	0.48,3.06	0.012	0.009	1.128(0.923,1.378)	<0.10	YES	0	0.3747	0.512884	NO	weak(A/B/C)	0.150848	weak
rs9344	CCND1	1G; 2A	Zhou et al.	2013	2	10	NA	NA	NA	32.4(0,68)	0.149	1.137(1.030,1.255)	0.011	1.183(1.023,1.367)	0.023	0.85,1.64	0.041	0.124	1.050(0.900,1.210)	>0.10	NO	1	NA	NA	NA	weak(NA/B/C)	0.301464	weak
					5	10	5198	5350	10548	53.1(4,77)	0.024	1.071(1.021,1.124)	0.005	1.110(1.017,1.210)	0.019	0.88,1.40	0.032	0.137	1.020(0.950,1.100)	>0.10	NO	1	2.0978	0.393857	NO	weak(A/C/C)	0.251959	weak
rs6495309	CHRNA3	1T; 2C	Xiao et al.	2014	4	5	4608	4617	9225	57.2(0,84)	0.053	1.201(1.099,1.313)	<0.001	1.241(1.068,1.442)	0.005	0.78,1.97	<0.001	0.005	1.115(0.959,1.298)	>0.10	NO	3	1.6464	0.197709	NO	weak(A/C/A)	0.0843243	weak
rs689466	COX-2	1G; 2A	Wang et al.	2019	2	8	1587	1880	3467	14.0(0,57)	0.32	1.254(1.063,1.479)	0.007	1.257(1.032,1.531)	0.023	0.88,1.80	0.003	0.134	1.301(1.022,1.690)	>0.10	NO	2	1.3816	0.562977	NO	weak(A/B/C)	0.312696	weak
					4	8	2838	3486	6324	47.6(0,77)	0.064	1.241(1.110,1.388)	<0.001	1.282(1.074,1.531)	0.006	0.81,2.02	0.007	0.063	1.196(0.978,1.463)	<0.10	YES	3	1.9988	0.413563	NO	weak(A/B/C)	0.107641	weak
					5	8	2838	3486	6324	16.4(0,59)	0.301	1.140(1.057,1.230)	0.001	1.147(1.049,1.255)	0.003	0.97,1.36	0.003	0.024	1.132(0.998,1.284)	>0.10	NO	1	1.39	0.715921	NO	weak(A/B/C)	0.0507628	weak
rs231775	CTLA-4	1A; 2G	Wang et al.	2015	2	5	1510	1522	3032	37.8(0,77)	0.169	0.655(0.543,0.790)	<0.001	0.687(0.524,0.900)	0.007	0.33,1.42	0.727	0.007	0.542(0.402,0.733)	>0.10	NO	2	1.0242	0.279569	NO	weak(B/B/C)	0.176105	weak
					3	5	2684	2671	5355	48.1(0,81)	0.103	0.745(0.632,0.879)	<0.001	0.774(0.604,0.991)	0.043	0.37,1.60	0.973	0.043	0.587(0.440,0.783)	>0.10	NO	2	1.2256	0.42076	NO	weak(B/B/C)	0.478433	weak
					4	5	2684	2671	5355	16.7(0,83)	0.308	0.835(0.746,0.934)	0.002	0.837(0.730,0.961)	0.011	0.62,1.14	0.734	0.011	0.787(0.667,0.927)	>0.10	NO	1	0.949	0.953619	NO	weak(B/B/C)	0.180586	weak
rs1048943	CYP1A1	1 Ile; 2 Val	Xu et al.	2013	3	45	9602	13709	23311	74.6(66,81)	<0.001	1.193(1.114,1.278)	<0.001	1.217(1.055,1.405)	0.007	0.53,2.79	0.011	NA	2.059(1.429,2.966)	>0.10	NO	14	17.7595	0.251545	NO	weak(NA/C/B)	0.123075	weak
rs3569413	CYP1A2	1T; 2delT	Li et al.	2013	5	3	402	396	798	0.0(0,90)	0.922	1.502(1.156,1.950)	0.002	1.502(1.156,1.950)	0.002	0.28,8.18	0.007	0.002	1.450(1.060,1.980)	NA	NA	1	0.1766	0.043413	YES	weak(NA/B/C)	0.0794892	weak
rs1065852	CYP2D6	1C; 2T	Zeng et al.	2017	2	7	563	624	1187	30.9(0,71)	0.192	0.707(0.557,0.897)	0.004	0.701(0.523,0.939)	0.017	0.36,1.38	0.043	0.602	0.700(0.436,1.122)	>0.10	NO	0	1.2452	0.218434	NO	weak(B/B/C)	0.3457	weak
					5	7	989	1005	1994	45.0(0,77)	0.091	0.797(0.702,0.904)	<0.001	0.784(0.658,0.934)	0.006	0.49,1.24	0.018	0.467	0.766(0.580,1.012)	>0.10	NO	1	1.3524	0.735842	NO	weak(A/B/C)	0.112993	weak
rs2031920	CYP2E1	1C1; 2C2	Ye et al.	2015	5	29	4167	5836	10003	58.9(38,73)	<0.001	0.870(0.804,0.942)	0.001	0.823(0.720,0.941)	0.004	0.47,1.44	0.005	0.018	1.014(0.788,1.305)	<0.10	YES	6	8.8984	0.243194	NO	weak(A/C/C)	0.0768829	weak
rs17781739	DCAF4	1G; 2T	Liu et al.	2017	5	8	14463	44188	58651	39.4(0,73)	0.116	0.935(0.904,0.967)	<0.001	0.946(0.901,0.993)	0.024	0.84,1.06	NA	NA	1.110(0.950,1.300)	>0.10	NO	1	2.7826	0.185748	NO	weak(A/B/C)	0.320595	weak
rs17079281	DCBLD1	1C; 2T	Wang et al.	2020	5	5	4403	5337	9740	0.0(0,79)	0.927	0.915(0.856,0.979)	0.009	0.915(0.856,0.979)	0.009	0.82,1.02	0.05	NA	0.950(0.840,1.080)	>0.10	NO	0	0.4984	0.456858	NO	weak(A/B/C)	0.159873	weak
rs238406	ERCC2	1C; 2A	Mei et al.	2011	2	4	446	552	998	0.0(0,85)	0.577	1.418(1.022,1.969)	0.037	1.418(1.022,1.969)	0.037	0.69,2.91	0.153	0.142	1.634(0.454,5.880)	>0.10	NO	0	0.747	0.337859	NO	weak(B/B/C)	0.527162	weak
					4	4	716	905	1621	0.0(0,85)	0.715	1.363(1.025,1.812)	0.033	1.363(1.025,1.812)	0.033	0.73,2.55	0.042	0.257	1.663(0.464,5.963)	>0.10	NO	1	0.5048	0.4559	NO	weak(B/B/C)	0.457183	weak
rs1799793	ERCC2	1G; 2A	Li et al.	2019	4	23	15544	18427	33971	11.1(0,45)	0.309	1.082(1.008,1.162)	0.03	1.112(1.009,1.226)	0.033	0.92,1.34	0.049	0.017	1.034(0.941,1.136)	<0.10	YES	2	4.1669	0.240755	NO	weak(A/B/C)	0.385433	weak
rs13181	ERCC2	1A; 2C	Li et al.	2019	4	38	18987	22346	41333	54.1(34,68)	<0.001	1.099(1.030,1.172)	0.004	1.159(1.018,1.319)	0.026	0.69,1.94	0.036	<0.001	1.052(0.956,1.157)	>0.10	NO	7	8.9689	0.451951	NO	weak(A/C/A)	0.324832	weak
rs1047768	ERCC5	1T; 2C	Huang et al.	2017	1	3	769	1301	2070	21.9(0,92)	0.278	1.351(1.103,1.655)	0.004	1.383(1.083,1.764)	0.009	0.17,10.98	0.075	0.192	1.188(0.917,1.538)	>0.10	NO	1	0.6375	0.608921	NO	weak(B/B/C)	0.187078	weak
					3	3	1176	1959	3135	43.1(0,83)	0.172	1.351(1.119,1.632)	0.002	1.402(1.068,1.841)	0.015	0.10,20.53	0.095	0.21	1.170(0.915,1.496)	>0.10	NO	1	0.7964	0.790086	NO	weak(B/B/C)	0.294011	weak
rs2234767	FAS	1G; 2A	Yu et al.	2016	4	6	9143	10788	19931	45.5(0,78)	0.103	1.244(1.084,1.428)	0.002	1.226(1.011,1.488)	0.039	0.73,2.07	0.191	0.1	1.020(0.721,1.445)	>0.10	NO	2	2.4599	0.702651	NO	weak(B/B/C)	0.43201	weak
					5	7	9237	10838	20075	28.1(0,69)	0.214	1.069(1.014,1.128)	0.014	1.074(1.003,1.151)	0.04	0.92,1.25	0.155	0.08	1.047(0.962,1.139)	>0.10	NO	2	1.3945	0.566652	NO	weak(A/B/C)	0.45135	weak
rs1695	GSTP1	1A; 2G	Liu et al.	2018	2	40	7271	8114	15385	16.8(0,44)	0.18	1.091(0.996,1.195)	0.061	1.121(1.006,1.248)	0.038	0.84,1.50	0.102	0.02	0.714(0.518,0.983)	<0.10	NO	6	7.5525	0.53051	NO	weak(A/B/C)	0.412652	weak
					4	41	12504	13967	26471	14.2(0,42)	0.219	1.086(1.000,1.180)	0.05	1.101(1.001,1.211)	0.048	0.86,1.41	0.09	NA	1.103(0.881,1.379)	>0.10	NO	6	7.4334	0.561208	NO	weak(A/B/C)	0.475206	weak
					5	41	12287	13793	26080	38.0(9,58)	0.008	1.047(1.007,1.088)	0.022	1.079(1.022,1.138)	0.006	0.87,1.33	0.016	0.006	0.884(0.763,1.023)	<0.10	NO	6	10.4563	0.110338	NO	weak(A/B/C)	0.0886777	weak
rs11549467	HIF-1α	1G; 2A	Xu et al.	2020	3	4	971	945	1916	39.2(0,79)	0.177	1.806(1.394,2.339)	<0.001	1.702(1.140,2.541)	0.009	0.43,6.77	0.008	<0.001	1.288(0.826,2.007)	>0.10	NO	1	1.0599	0.945893	NO	weak(C/B/A)	0.396979	weak
					5	4	971	945	1916	63.4(0,88)	0.042	1.877(1.500,2.349)	<0.001	1.682(1.025,2.760)	0.04	0.25,11.40	0.03	<0.001	1.180(0.778,1.789)	>0.10	NO	1	1.2314	0.802087	NO	weak(B/C/A)	0.698221	weak
rs1800734	hMLH1	1G; 2A	Li et al.	2017	2	5	1207	1149	2356	0.0(0,79)	0.76	1.304(1.085,1.567)	0.005	1.304(1.085,1.567)	0.005	0.97,1.76	0.024	0.092	1.439(1.057,1.958)	>0.10	NO	1	0.6056	0.588781	NO	weak(B/B/C)	0.0862207	weak
rs12826786	HOTAIR	1C; 2T	Liu et al.	2020	3	3	892	1095	1987	0.0(0,90)	0.738	1.257(1.034,1.528)	0.022	1.257(1.034,1.528)	0.022	0.35,4.45	0.022	0.024	1.338(1.041,1.720)	>0.10	NO	1	0.2676	0.137936	NO	weak(C/B/A)	0.29962	weak
					5	3	892	1095	1987	0.0(0,90)	0.754	1.231(1.044,1.452)	0.013	1.231(1.044,1.452)	0.013	0.42,3.59	0.01	0.037	1.275(1.027,1.583)	>0.10	NO	1	0.2367	0.102108	NO	moderate(B/B/A)	0.207197	weak
rs2243250	IL-4	1C; 2T	Gao et al.	2020	2	6	2312	2714	5026	40.6(0,76)	0.135	0.655(0.523,0.821)	<0.001	0.692(0.504,0.950)	0.023	0.31,1.57	0.082	0.923	0.538(0.379,0.764)	>0.10	NO	2	1.4087	0.569006	NO	weak(B/B/C)	0.427575	weak
					3	6	3173	3843	7016	60.3(3,84)	0.027	0.827(0.747,0.915)	<0.001	0.837(0.709,0.989)	0.037	0.51,1.38	0.002	0.183	0.719(0.603,0.858)	>0.10	NO	3	2.0886	0.43476	NO	weak(B/C/C)	0.411421	weak
					4	6	3173	3843	7016	31.8(0,72)	0.197	0.683(0.547,0.854)	0.001	0.712(0.532,0.951)	0.022	0.36,1.42	0.109	0.78	0.582(0.412,0.823)	>0.10	NO	2	1.2443	0.446688	NO	weak(B/B/C)	0.3817	weak
					5	6	3173	3843	7016	64.8(15,85)	0.014	0.823(0.755,0.896)	<0.001	0.836(0.720,0.972)	0.02	0.53,1.33	0.008	0.292	0.720(0.621,0.834)	>0.10	NO	2	2.2975	0.8027	NO	weak(A/C/C)	0.274194	weak
rs156641	LIG1	1G; 2A	Liu et al.	2020	4	3	1112	2048	3160	0.0(0,90)	0.37	1.445(1.142,1.829)	0.002	1.445(1.142,1.829)	0.002	0.31,6.66	0.001	0.863	1.545(1.199,1.991)	>0.10	NO	1	0.4257	0.342007	NO	weak(B/B/C)	0.0630168	weak
rs2279744	MDM2	1T; 2G	Reza et al.	2020	2	17	5454	7565	13019	68.1(47,81)	<0.001	1.179(1.089,1.277)	<0.001	1.218(1.039,1.427)	0.015	0.69,2.14	0.039	0.015	0.941(0.774,1.144)	>0.10	NO	6	6.9824	0.628162	NO	weak(A/C/A)	0.218658	weak
					5	17	10159	14237	24396	74.8(60,84)	<0.001	1.065(1.025,1.107)	0.001	1.087(1.000,1.182)	0.049	0.79,1.49	0.106	0.049	0.933(0.851,1.023)	>0.10	NO	6	8.1447	0.297763	NO	weak(A/C/C)	0.492135	weak
rs2308321	MGMT	1 Ile; 2 Val	Du et al.	2013	5	5	3865	5023	8888	21.9(0,67)	0.275	1.168(1.068,1.277)	0.001	1.155(1.022,1.305)	0.021	0.86,1.54	0.044	0.021	1.206(1.077,1.350)	>0.10	NO	1	0.9131	0.919877	NO	moderate(A/B/A)	0.282446	weak
rs243865	MMP2	1C; 2T	Li et al.	2020	1	3	1020	1066	2086	56.6(0,88)	0.1	0.519(0.422,0.638)	<0.001	0.583(0.393,0.864)	0.007	0.01,39.00	0.212	0.007	0.465(0.365,0.592)	>0.10	NO	2	0.7791	0.107921	NO	weak(C/C/C)	0.358486	weak
					3	3	1034	1090	2124	61.2(0,89)	0.076	0.518(0.424,0.634)	<0.001	0.589(0.391,0.886)	0.011	0.01,50.86	0.274	0.011	0.466(0.369,0.589)	>0.10	NO	2	0.8164	0.12468	NO	weak(C/C/C)	0.439223	weak
					5	3	1034	1090	2124	64.1(0,90)	0.062	0.568(0.474,0.681)	<0.001	0.638(0.436,0.932)	0.02	0.01,42.32	0.349	0.02	0.515(0.417,0.637)	>0.10	NO	2	0.8448	0.138114	NO	weak(B/C/C)	0.488551	weak
rs2285053	MMP2	1C; 2T	Li et al.	2020	1	3	1179	1241	2420	43.1(0,83)	0.172	0.697(0.587,0.827)	<0.001	0.727(0.558,0.948)	0.019	0.05,9.80	0.34	0.019	0.617(0.499,0.764)	>0.10	NO	1	0.7692	0.760234	NO	weak(B/B/C)	0.326668	weak
					3	3	1229	1303	2532	34.9(0,79)	0.215	0.703(0.597,0.829)	<0.001	0.726(0.576,0.916)	0.007	0.08,6.38	0.266	0.007	0.630(0.513,0.773)	>0.10	NO	1	0.7063	0.6894	NO	weak(B/B/C)	0.149383	weak
rs11568818	MMP7	1A; 2G	Li et al.	2020	5	3	635	649	1284	28.5(0,93)	0.247	1.831(1.362,2.461)	<0.001	1.885(1.275,2.787)	0.001	0.06,61.72	0.195	0.001	1.986(1.259,3.133)	>0.10	NO	3	0.5632	0.000314817	YES	weak(B/B/C)	0.182949	weak
rs3918242	MMP9	1C; 2T	Li et al.	2020	2	3	808	640	1448	0.0(0,90)	0.693	0.291(0.135,0.625)	0.002	0.291(0.135,0.625)	0.002	0.00,41.38	0.005	0.002	0.323(0.134,0.780)	>0.10	NO	1	0.2465	0.113162	NO	weak(C/B/A)	0.644503	weak
					4	3	1052	839	1891	0.0(0,90)	0.688	0.297(0.138,0.637)	0.002	0.297(0.138,0.637)	0.002	0.00,41.75	0.005	0.002	0.325(0.135,0.783)	>0.10	NO	1	0.2469	0.11362	NO	weak(C/B/A)	0.653445	weak
					5	3	1052	839	1891	0.0(0,90)	0.567	0.802(0.665,0.967)	0.021	0.802(0.665,0.967)	0.021	0.24,2.70	0.046	0.021	0.852(0.685,1.060)	>0.10	NO	0	0.3331	0.540451	NO	moderate(B/B/A)	0.289461	weak
rs1801133	MTHFR	1C; 2T	Chen et al.	2020	4	34	14275	15533	29808	65.5(50,76)	<0.001	0.940(0.895,0.989)	0.016	0.877(0.794,0.969)	0.01	0.56,1.37	0.009	0.03	1.135(1.005,1.281)	<0.10	YES	11	11.9908	0.722117	NO	weak(A/C/C)	0.158546	weak
rs1801394	MTRR	1A; 2G	Chen et al.	2020	2	5	1127	1636	2763	0.0(0,79)	0.549	0.768(0.647,0.912)	0.003	0.768(0.647,0.912)	0.003	0.58,1.02	0.119	0.006	0.711(0.555,0.910)	>0.10	NO	1	0.7098	0.71	NO	weak(A/B/C)	0.0500496	weak
					3	5	2241	3139	5380	0.0(0,79)	0.848	0.871(0.763,0.995)	0.042	0.871(0.763,0.995)	0.042	0.70,1.08	0.177	0.046	0.872(0.730,1.041)	>0.10	NO	0	0.4132	0.502134	NO	weak(A/B/C)	0.443666	weak
					4	5	2241	3139	5380	14.1(0,82)	0.324	0.846(0.743,0.964)	0.012	0.844(0.728,0.978)	0.024	0.62,1.16	0.256	0.033	0.737(0.590,0.919)	>0.10	NO	1	1.112	0.904131	NO	weak(A/B/C)	0.314111	weak
					5	5	2241	3139	5380	0.0(0,79)	0.65	0.893(0.824,0.967)	0.005	0.893(0.824,0.967)	0.005	0.78,1.02	0.139	0.008	0.856(0.759,0.966)	>0.10	NO	1	0.6732	0.668531	NO	weak(A/B/C)	0.0920176	weak
rs2735383	NBS1	1G; 2C	Gao et al.	2013	1	4	2320	2524	4844	0.0(0,85)	0.994	1.124(1.002,1.259)	0.045	1.124(1.002,1.259)	0.045	0.87,1.44	0.063	0.045	1.118(0.920,1.358)	>0.10	NO	0	0.2102	0.637627	NO	weak(A/B/C)	0.451865	weak
rs28362491	NFKB1	1I; 2D	Fu et al.	2017	1	5	2327	2353	4680	12.0(0,82)	0.337	0.838(0.745,0.942)	0.003	0.840(0.739,0.955)	0.008	0.64,1.09	0.103	0.008	0.892(0.735,1.082)	>0.10	NO	1	0.8991	0.906465	NO	weak(A/B/C)	0.12819	weak
rs1052133	OGG1	1Ser; 2Cys	Liu et al.	2020	2	37	7444	9097	16541	71.9(61,80)	<0.001	1.191(1.092,1.299)	<0.001	1.222(1.021,1.464)	0.029	0.49,3.02	0.032	0.01	1.149(0.844,1.566)	>0.10	NO	9	9.9433	0.726472	NO	weak(A/C/A)	0.363328	weak
					3	37	12547	15269	27816	55.3(35,69)	<0.001	1.068(1.011,1.128)	0.018	1.105(1.010,1.210)	0.03	0.74,1.65	0.03	0.035	0.926(0.818,1.049)	>0.10	NO	5	10.8163	0.0355278	NO	weak(A/C/C)	0.371393	weak
					5	37	12547	15269	27816	78.7(71,84)	<0.001	1.085(1.045,1.127)	<0.001	1.109(1.014,1.212)	0.023	0.69,1.79	0.025	0.01	0.966(0.869,1.074)	>0.10	NO	10	11.8096	0.523352	NO	weak(A/C/C)	0.29871	weak
rs2227981	PD-1	1C; 2T	Hashemi et al.	2019	2	3	636	663	1299	46.6(0,84)	0.154	0.664(0.506,0.872)	0.003	0.651(0.436,0.972)	0.036	0.01,37.03	0.091	0.741	0.728(0.510,1.039)	>0.10	NO	1	0.637	0.608324	NO	weak(B/B/C)	0.605209	weak
					3	3	1058	1103	2161	0.0(0,90)	0.832	0.838(0.706,0.994)	0.043	0.838(0.706,0.994)	0.043	0.28,2.55	0.175	0.521	0.866(0.684,1.096)	>0.10	NO	0	0.2103	0.634391	NO	weak(B/B/C)	0.447717	weak
					4	3	1058	1103	2161	55.6(0,87)	0.105	0.703(0.543,0.909)	0.007	0.687(0.452,1.044)	0.078	0.01,57.66	0.145	0.937	0.757(0.542,1.058)	>0.10	NO	1	0.7096	0.69318	NO	weak(B/C/C)	0.732249	weak
					5	3	1058	1103	2161	16.3(0,91)	0.303	0.826(0.727,0.939)	0.004	0.825(0.715,0.952)	0.009	0.26,2.60	0.081	0.626	0.857(0.721,1.020)	>0.10	NO	1	0.475	0.406361	NO	weak(A/B/C)	0.138665	weak
rs2070600	RAGE	1G; 2A	Wu et al.	2018	2	3	844	874	1718	32.2(0,93)	0.229	1.649(1.304,2.084)	<0.001	1.602(1.170,2.194)	0.003	0.09,28.26	0.728	0.003	1.719(1.238,2.387)	<0.10	NO	2	0.5164	0.0232655	YES	weak(B/B/C)	0.15585	weak
rs1800624	RAGE	1T; 2A	Liu et al.	2016	5	3	1656	1693	3349	15.8(0,91)	0.305	1.171(1.052,1.304)	0.004	1.175(1.040,1.327)	0.01	0.44,3.11	0.214	0.01	1.085(0.924,1.275)	>0.10	NO	1	0.4887	0.424057	NO	weak(A/B/C)	0.151126	weak
rs10069690	TERT	1C; 2T	He et al.	2019	5	5	3807	3922	7729	66.0(11,87)	0.019	1.087(1.023,1.154)	0.007	1.187(1.034,1.363)	0.015	0.76,1.85	<0.001	NA	1.020(0.950,1.100)	<0.10	YES	1	1.9299	0.392975	NO	weak(A&/C/C)	0.222895	weak
rs2853669	TERT	1T; 2C	Liu et al.	2018	5	3	2008	1992	4000	71.9(5,92)	0.028	1.212(1.104,1.330)	<0.001	1.248(1.035,1.505)	0.02	0.15,10.66	0.031	0.02	1.093(0.964,1.240)	>0.10	NO	1	1.1492	0.859355	NO	weak(A/C/A)	0.284879	weak
rs2735940	TERT	1C; 2T	Yang et al.	2015	3	5	4531	4857	9388	0.0(0,79)	0.554	1.077(1.024,1.134)	0.004	1.077(1.024,1.134)	0.004	0.99,1.17	0.005	0.004	1.200(1.010,1.420)	>0.10	NO	2	0.6604	0.0768232	YES	weak(NA/B/C)	0.0838049	weak
rs1625895	TP53	1A; 2G	Ye et al.	2014	1	4	2054	2230	4284	55.0(0,85)	0.083	1.351(1.168,1.562)	<0.001	1.330(1.024,1.727)	0.032	0.49,3.63	<0.001	0.032	1.340(1.115,1.611)	>0.10	NO	2	0.9704	0.229765	NO	weak(C/C/A)	0.429553	weak
					3	5	2954	3129	6083	49.2(0,81)	0.096	1.320(1.172,1.486)	<0.001	1.306(1.083,1.574)	0.005	0.75,2.26	<0.001	NA	1.297(1.084,1.550)	>0.10	NO	3	1.1487	0.0490525	YES	weak(NA/B/C)	0.0939011	weak
rs1544410	VDR	1b; 2B	Duan et al.	2020	1	10	2885	2490	5375	85.7(75,92)	<0.001	0.658(0.581,0.744)	<0.001	0.531(0.368,0.767)	0.001	0.15,1.89	0.002	0.03	1.101(0.900,1.348)	>0.10	NO	5	6.0597	0.492844	NO	weak(B/C/A)	0.11571	weak
					2	7	1256	1296	2552	49.1(0,78)	0.067	0.771(0.609,0.976)	0.031	0.636(0.407,0.994)	0.047	0.21,1.97	0.082	0.163	0.877(0.645,1.194)	<0.10	YES	1	1.7052	0.53464	NO	weak(B/B/C)	0.685497	weak
					3	10	3046	2716	5762	86.4(77,92)	<0.001	0.647(0.575,0.729)	<0.001	0.517(0.359,0.743)	<0.001	0.15,1.83	0.001	0.019	1.050(0.866,1.272)	<0.10	YES	6	6.0231	0.988092	NO	weak(B/C/C)	0.0788632	weak
rs731236	VDR	1T; 2t	Li et al.	2019	1	6	1913	2036	3949	45.3(0,78)	0.104	0.863(0.741,1.005)	0.059	0.768(0.598,0.985)	0.038	0.40,1.48	0.146	0.086	1.017(0.832,1.244)	<0.10	YES	1	1.8311	0.461231	NO	weak(B/B/C)	0.454182	weak
					3	6	2060	2227	4287	45.7(0,78)	0.101	0.846(0.732,0.978)	0.024	0.758(0.597,0.962)	0.023	0.40,1.43	0.106	0.063	0.982(0.811,1.188)	<0.10	YES	1	1.7679	0.491667	NO	weak(B/B/C)	0.337863	weak
					5	6	2060	2227	4287	42.1(0,77)	0.125	0.878(0.788,0.978)	0.019	0.812(0.678,0.972)	0.023	0.51,1.28	0.108	0.067	0.953(0.830,1.095)	<0.10	YES	2	1.548	0.67321	NO	weak(A/B/C)	0.310189	weak
rs699947	VEGF	1C; 2A	Zhao et al.	2020	2	14	1865	2315	4180	49.8(7,73)	0.018	1.344(1.088,1.660)	0.006	1.493(1.094,2.038)	0.012	0.58,3.86	0.016	0.026	1.322( 0.718,2.432)	<0.10	YES	2	7.1976	0.00544692	NO	weak(B/B/C)	0.301	weak
					3	14	3120	3540	6660	85.7(78,91)	<0.001	1.380 (1.243,1.531)	<0.001	1.389(1.049,1.839)	0.022	0.46,4.23	0.042	0.342	1.470(1.097,1.970)	>0.10	NO	9	8.3819	0.736101	NO	weak(B/C/C)	0.369671	weak
rs1800975	XPA	1G; 2A	Li et al.	2019	2	16	4653	5402	10055	17.4(0,54)	0.254	1.098(1.003,1.202)	0.042	1.114(1.000,1.241)	0.049	0.89,1.39	0.082	0.141	1.021(0.870,1.198)	>0.10	NO	1	3.2338	0.164333	NO	weak(A/B/C)	0.487193	weak
rs1799782	XRCC1	1Arg; 2Trp	Liu et al.	2020	1	30	9379	11913	21292	58.5(38,72)	<0.001	0.886(0.827,0.949)	0.001	0.860(0.763,0.970)	0.014	0.52,1.41	0.023	0.066	0.863(0.722,1.033)	>0.10	NO	6	7.9093	0.428854	NO	weak(B/C/C)	0.211	weak
rs25487	XRCC1	1Arg; 2Gln	Liu et al.	2020	2	52	10537	12293	22830	54.1(37,66)	<0.001	1.122(1.045,1.204)	0.002	1.160(1.029,1.309)	0.015	0.64,2.10	0.021	0.186	1.012(0.831,1.232)	>0.10	NO	9	15.2312	0.0575981	NO	weak(A/C/C)	0.233937	weak
					4	52	17318	20520	37838	55.1(39,67)	<0.001	1.135(1.061,1.214)	<0.001	1.190(1.060,1.335)	0.003	0.67,2.11	0.005	0.103	0.955(0.794,1.149)	>0.10	NO	12	16.6693	0.165303	NO	weak(A/C/C)	0.054328	weak
					5	52	17318	20520	37838	61.1(47,71)	<0.001	1.046(1.013,1.080)	0.006	1.064(1.005,1.126)	0.032	0.78,1.44	0.036	0.373	1.037(0.947,1.136)	>0.10	NO	11	15.905	0.139886	NO	weak(A/C/C)	0.376674	weak
rs3213245	XRCC1	1T; 2C	Liu et al.	2020	3	7	3509	3578	7087	55.2(0,81)	0.037	1.286(1.150,1.438)	<0.001	1.258(1.054,1.502)	0.011	0.76,2.07	0.068	0.015	1.466(1.186,1.812)	>0.10	NO	3	2.0239	0.415774	NO	weak(B/C/C)	0.178748	weak
rs915927	XRCC1	1A; 2G	Liu et al.	2020	1	4	679	1455	2134	57.1(0,86)	0.072	1.436(1.154,1.786)	0.001	1.529(1.063,2.198)	0.022	0.37,6.29	0.015	0.015	1.085(0.700,1.681)	>0.10	NO	2	1.1157	0.324179	NO	weak(B/C/A)	0.47493	weak
rs2910164	miRNA-146a	1G; 2C	Wang et al.	2020	1	15	4503	4796	9299	66.6(43,81)	<0.001	1.134(1.036,1.242)	0.007	1.229(1.035,1.460)	0.018	0.68,2.22	0.02	0.023	1.013(0.814,1.261)	<0.10	YES	4	3.8474	0.928108	NO	weak(A/C/C)	0.267024	weak
					3	15	6506	6576	13082	75.7(60,85)	<0.001	1.202(1.103,1.310)	<0.001	1.332(1.102,1.610)	0.003	0.66,2.68	0.004	0.005	1.115(0.908,1.368)	<0.10	YES	3	4.5877	0.373627	NO	weak(A/C/C)	0.0607999	weak
rs1056836	CYP1B1	1Leu; 2Val	Chen et al.	2016	3	13	2881	3653	6534	47.5(0,72)	0.029	1.231(1.101,1.376)	<0.001	1.286(1.081,1.530)	0.005	0.79,2.10	<0.001	NA	1.190(0.970,1.470)	>0.10	NO	1	2.8682	0.211471	NO	NA(NA/B/B)	0.082589	NA
rs3813867	CYP2E1	1G; 2C	Cao et al.	2014	3	17	2649	3470	6119	44.1(1,68)	0.027	0.791(0.711,0.880)	<0.001	0.782(0.673,0.909)	0.001	0.49,1.24	0.002	NA	0.663(0.510,0.863)	>0.10	NO	4	4.7157	0.698231	NO	NA(NA/B/B)	0.0257752	NA
rs3212948	ERCC1	1G; 2C	Zhu et al.	2014	3	3	1537	1835	3372	18.5(0,92)	0.293	0.787(0.685,0.904)	0.001	0.796(0.675,0.938)	0.006	0.20,3.09	<0.001	0.006	0.750(0.630,0.900)	<0.10	NO	1	0.4974	0.435243	NO	NA(NA/B/A)	0.111056	NA
P(Q): P value of the Cochran Q statistic; P (F): P value of the fixed effect; P(R): P value of the random effect; NA: Not available; &: The sample size for the rarer allele in a meta-analysis was calculated based on the MAF offered by dbSNP of NCBI.
