# Supplementary material for: Umbrella Review on Associations Between Single Nucleotide Polymorphisms and Lung Cancer Risk
Source: Front Mol Biosci. 2021 Sep 3;8:687105. doi: 10.3389/fmolb.2021.687105 (PMC8446528; doi:10.3389/fmolb.2021.687105)
Supplement: Supplementary file 1 [file DataSheet1.zip › Data Sheet ---Supplementary Additional file/Supplementary Additional file/Supplementary Additional file S5.xlsx]

## Sheet: sheet1
Supplementary Additional file S5. SNPs with strong or moderate evidence based on the Venice criteria
SNPs	Gene name	Variant	The first author	Year of publication	Genetic modle	The number of studies	Cases	Controls	Sample size	I2 (95%CI)	P(Q)	OR 95%CI (Fixed effects)	P (F)	OR 95%CI (Random effects)	P (R)	95%PI	P(Excluding the first published study)	P(Excluding studies with the violated HWE)	OR 95%CI of the largest study	P (Egger)	Small-study effect	Observed	Expected	P (the Ioannidis test)	Excess significance	Venice criteria
rs31489	CLPTM1L	1A; 2C	Tang et al.	2015	3	10	20680	28330	49010	0.0(0,62)	0.504	1.198(1.123,1.278)	<0.001	1.198(1.123,1.278)	<0.001	1.11,1.29	0.003	<0.001	1.014(0.816,1.259)	>0.10	NO	3	1.5447	0.202875	NO	strong(A/A/A)
rs189037	ATM	1A; 2G	Zhao et al.	2019	3	5	3036	3415	6451	19.9(0,83)	0.288	0.859(0.757,0.974)	0.018	0.864(0.749,0.995)	0.043	0.62,1.20	0.004	0.043	0.719(0.568,0.910)	>0.10	NO	1	1.5872	0.572647	NO	moderate(A/B/A)
rs664143	ATM	1G; 2A	Xu et al.	2017	1	4	1017	1033	2050	0.0(0,85)	0.875	1.444(1.181,1.766)	<0.001	1.444(1.181,1.766)	<0.001	0.93,2.25	0.018	<0.001	1.561(1.138,2.140)	>0.10	NO	1	0.3499	0.249939	NO	moderate(B/B/A)
rs2240308	AXIN2	1C; 2T	Dai et al.	2019	1	4	944	869	1813	0.0(0,85)	0.865	0.763(0.633,0.920)	0.005	0.763(0.633,0.920)	0.005	0.51,1.15	0.011	0.005	0.761(0.587,0.986)	>0.10	NO	1	0.2845	0.16397	NO	moderate(B/B/A)
					3	4	1061	1047	2108	0.0(0,85)	0.803	0.703(0.588,0.840)	<0.001	0.703(0.588,0.840)	<0.001	0.48,1.04	0.001	<0.001	0.733(0.573,0.939)	>0.10	NO	1	0.3421	0.239497	NO	moderate(B/B/A)
rs6983267	CASC8	1T; 2G	Zhu et al.	2017	1	3	1300	2327	3627	0.0(0,90)	0.477	1.204(1.041,1.393)	0.013	1.204(1.041,1.393)	0.013	0.47,3.10	0.009	0.013	1.099(0.894,1.352)	>0.10	NO	0	0.5113	0.432408	NO	moderate(A/B/A)
rs938682	CHRNA3	1T; 2C	Qu et al.	2016	5	6	6553	8086	14639	48.0(0,79)	0.087	0.772(0.730,0.817)	<0.001	0.796(0.724,0.876)	<0.001	0.62,1.03	0.004	<0.001	0.750(0.700,0.810)	>0.10	NO	3	1.5851	0.190154	NO	moderate(A&/B/A)
rs31489	CLPTM1L	1A; 2C	Tang et al.	2015	2	10	12754	18298	31052	29.7(0,66)	0.172	1.277(1.191,1.370)	<0.001	1.284(1.166,1.413)	<0.001	1.04,1.59	0.005	<0.001	1.016(0.817,1.262)	>0.10	NO	4	1.9615	0.104501	NO	moderate(A/B/A)
rs4646903	CYP1A1	1C; 2T	Ji et al.	2012	1	41	6319	8511	14830	33.6(2,55)	0.021	1.168(1.083,1.260)	<0.001	1.160(1.052,1.279)	0.003	0.80,1.68	0.004	0.004	1.387(1.089,1.766)	>0.10	NO	6	10.8876	0.0839133	NO	moderate(A/B/A)
					2	41	4738	6421	11159	35.1(5,56)	0.016	1.368(1.191,1.572)	<0.001	1.395(1.161,1.676)	<0.001	0.69,2.82	0.001	0.001	1.945(0.924,4.098)	>0.10	NO	6	9.7918	0.164862	NO	moderate(A/B/A)
					4	41	6875	9200	16075	38.5(10,58)	0.007	1.262(1.111,1.432)	<0.001	1.293(1.085,1.541)	0.004	0.65,2.59	0.008	0.004	1.828(0.869,3.846)	>0.10	NO	4	8.885	0.064067	NO	moderate(A/B/A)
					5	41	6875	9200	16075	41.1(14,59)	0.004	1.174(1.109,1.242)	<0.001	1.172(1.085,1.265)	<0.001	0.85,1.62	<0.001	<0.001	1.413(1.142,1.748)	>0.10	NO	7	13.1583	0.0393814	NO	moderate(A/B/A)
rs1048943	CYP1A1	1 Ile; 2 Val	Xu et al.	2013	4	37	8121	10870	18991	39.0(9,59)	0.009	1.535(1.320,1.784)	<0.001	1.626(1.313,2.013)	<0.001	0.73,3.64	<0.001	0.001	2.018(0.534,7.632)	>0.10	NO	6	8.9668	0.25502	NO	moderate(B/B/A)
rs2031920	CYP2E1	1C; 2T	Ye et al.	2015	1	29	3992	5578	9570	32.3(0,57)	0.05	0.815(0.739,0.899)	<0.001	0.796(0.701,0.904)	<0.001	0.53,1.20	<0.001	0.002	0.948(0.697,1.289)	>0.10	NO	5	7.1951	0.345296	NO	moderate(B/B/A)
					3	34	5074	6828	11902	37.8(6,59)	0.015	0.819(0.751,0.892)	<0.001	0.801(0.712,0.900)	<0.001	0.52,1.23	<0.001	NA	0.978(0.728,1.315)	>0.10	NO	8	8.0532	0.982879	NO	moderate(B/B/B)
rs12826786	HOTAIR	1C; 2T	Liu et al.	2020	5	3	892	1095	1987	0.0(0,90)	0.754	1.231(1.044,1.452)	0.013	1.231(1.044,1.452)	0.013	0.42,3.59	0.01	0.037	1.275(1.027,1.583)	>0.10	NO	1	0.2367	0.102108	NO	moderate(B/B/A)
rs2279744	MDM2	1T; 2G	Reza et al.	2020	4	17	10159	14237	24396	40.8(0,67)	0.041	1.148(1.071,1.231)	<0.001	1.153(1.044,1.273)	0.005	0.87,1.53	0.02	0.005	1.031(0.859,1.237)	>0.10	NO	4	4.6423	0.726605	NO	moderate(A/B/A)
rs2308321	MGMT	1 Ile; 2 Val	Du et al.	2013	1	5	3795	4941	8736	0.0(0,79)	0.465	1.198(1.082,1.326)	0.001	1.198(1.082,1.326)	0.001	1.02,1.41	0.001	0.001	1.219(1.072,1.387)	>0.10	NO	1	0.6935	0.691678	NO	moderate(B/A/A)
					3	5	3865	5023	8888	8.9(0,81)	0.355	1.197(1.084,1.321)	<0.001	1.191(1.063,1.335)	0.003	0.95,1.50	0.005	0.003	1.228(1.084,1.392)	>0.10	NO	1	0.8059	0.813374	NO	moderate(B/B/A)
					5	5	3865	5023	8888	21.9(0,67)	0.275	1.168(1.068,1.277)	0.001	1.155(1.022,1.305)	0.021	0.86,1.54	0.044	0.021	1.206(1.077,1.350)	>0.10	NO	1	0.9131	0.919877	NO	moderate(A/B/A)
rs3918242	MMP9	1C; 2T	Li et al.	2020	5	3	1052	839	1891	0.0(0,90)	0.567	0.802(0.665,0.967)	0.021	0.802(0.665,0.967)	0.021	0.24,2.70	0.046	0.021	0.852(0.685,1.060)	>0.10	NO	0	0.3331	0.540451	NO	moderate(B/B/A)
rs2735383	NBS1	1G; 2C	Gao et al.	2013	3	4	2915	3035	5950	0.0(0,85)	0.917	1.187(1.067,1.321)	0.002	1.187(1.067,1.321)	0.002	0.94,1.50	0.002	0.002	1.218(1.016,1.460)	>0.10	NO	1	0.2854	0.165117	NO	moderate(A/B/A)
					4	4	2915	3035	5950	10.0(0,86)	0.343	1.278(1.121,1.458)	<0.001	1.275(1.109,1.466)	0.001	0.89,1.83	<0.001	0.001	1.383(1.119,1.709)	>0.10	NO	2	0.7712	0.11937	NO	moderate(A/B/A)
rs2736098	TERT	1G; 2A	Zhou et al.	2018	1	10	4317	4793	9110	25.2(0,64)	0.211	1.189(1.094,1.292)	<0.001	1.199(1.086,1.323)	<0.001	0.97,1.49	0.001	<0.001	1.191(0.979,1.449)	>0.10	NO	2	1.8534	0.905033	NO	moderate(A/B/A)
					3	10	5034	5284	10318	26.8(0,65)	0.197	1.296(1.198,1.402)	<0.001	1.305(1.188,1.434)	<0.001	1.06,1.61	<0.001	<0.001	1.350(1.122,1.623)	>0.10	NO	3	2.0837	0.475572	NO	moderate(A/B/A)
rs2853669	TERT	1T; 2C	Liu et al.	2018	2	3	1127	1133	2260	46.8(0,84)	0.153	1.558(1.270,1.913)	<0.001	1.590(1.183,2.135)	0.002	0.08,30.92	0.014	0.002	1.324(0.997,1.758)	>0.10	NO	1	0.8096	0.804409	NO	moderate(B/B/A)
rs1800975	XPA	1G; 2A	Li et al.	2019	4	16	8518	10213	18731	12.6(0,50)	0.309	1.147(1.058,1.243)	0.001	1.157(1.056,1.269)	0.002	0.97,1.37	0.003	0.015	1.051(0.904,1.220)	>0.10	NO	2	3.3094	0.418978	NO	moderate(A/B/A)
rs3213245	XRCC1	1T; 2C	Liu et al.	2020	2	7	2653	2812	5465	0.0(0,71)	0.513	1.992(1.422,2.791)	<0.001	1.992(1.422,2.791)	<0.001	1.28,3.10	<0.001	0.008	1.770(0.847,3.698)	>0.10	NO	2	1.1811	0.408549	NO	moderate(B/A/A)
					4	7	3509	3578	7087	0.0(0,71)	0.435	1.894(1.365,2.627)	<0.001	1.894(1.365,2.627)	<0.001	1.23,2.91	0.001	0.021	1.649(0.790,3.441)	>0.10	NO	1	1.3813	0.717261	NO	moderate(B/A/A)
rs12740674	miR-1262	1C; 2T	Xie et al.	2017	1	3	3269	4254	7523	0.0(0,90)	0.705	1.165(1.052,1.290)	0.003	1.165(1.052,1.290)	0.003	0.60,2.25	NA	0.003	1.217(1.046,1.417)	>0.10	NO	1	0.3178	0.200607	NO	moderate(B/B/B)
					2	3	2428	3226	5654	0.0(0,90)	0.736	1.738(1.316,2.295)	<0.001	1.738(1.316,2.295)	<0.001	0.29,10.54	NA	<0.001	1.987(1.285,3.073)	<0.10	NO	1	0.329	0.215053	NO	moderate(B/B/B)
					3	3	3387	4346	7733	0.0(0,90)	0.66	1.209(1.096,1.333)	<0.001	1.209(1.096,1.333)	<0.001	0.64,2.28	NA	<0.001	1.268(1.095,1.469)	<0.10	NO	1	0.3597	0.255115	NO	moderate(B/B/B)
					4	3	3387	4346	7733	0.0(0,90)	0.781	1.667(1.265,2.199)	<0.001	1.667(1.265,2.199)	<0.001	0.28,10.02	NA	<0.001	1.879(1.218,2.900)	>0.10	NO	1	0.2935	0.169758	NO	moderate(B/B/B)
P(Q): P value of the Cochran Q statistic; P (F): P value of the fixed effect; P(R): P value of the random effect; NA: Not available; &: The sample size for the rarer allele in a meta-analysis was calculated based on the MAF offered by dbSNP of NCBI.
