# Supplementary material for: Umbrella Review on Associations Between Single Nucleotide Polymorphisms and Lung Cancer Risk
Source: Front Mol Biosci. 2021 Sep 3;8:687105. doi: 10.3389/fmolb.2021.687105 (PMC8446528; doi:10.3389/fmolb.2021.687105)
Supplement: Supplementary file 1 [file DataSheet1.zip › Data Sheet ---Supplementary Additional file/Supplementary Additional file/Supplementary Additional file S6.xlsx]

## Sheet: sheet1
Supplementary Additional file S6. No nominally statistically significant associations in the meta-analyses
SNPs	Gene name	Variant	The first author	Year of publication	Genetic modle	The number of studies	Cases	Controls	Sample size	I2 (95%CI)	P(Q)	OR 95%CI (Fixed effects)	P (F)	OR 95%CI (Random effects)	P (R)	95%PI
rs4646994	ACE	1I; 2D	Wang et al.	2015	1	6	588	586	1174	64.6(15,85)	0.015	1.002(0.780,1.286)	0.99	0.971(0.606,1.555)	0.901	0.24,3.99
					2	6	427	432	859	64.5(14,85)	0.015	1.036(0.776,1.382)	0.812	1.176(0.677,2.044)	0.564	0.23,6.15
					3	6	807	816	1623	60.5(3,84)	0.027	1.020(0.809,1.288)	0.865	1.041(0.689,1.573)	0.847	0.31,3.50
					4	6	807	816	1623	63.9(13,85)	0.017	1.039(0.830,1.301)	0.739	1.112(0.725,1.706)	0.626	0.31,3.98
					5	6	807	816	1623	63.9(13,85)	0.017	1.030(0.894,1.186)	0.685	1.063(0.818,1.382)	0.646	0.48,2.34
rs2066853	AHR	1G; 2A	Luo et al.	2013	1	4	1361	1337	2698	50.1(0,84)	0.111	1.021(0.873,1.195)	0.791	1.062(0.837,1.349)	0.62	0.43,2.60
					2	4	894	896	1790	0.0(0,85)	0.56	0.951(0.756,1.198)	0.671	0.951(0.756,1.198)	0.671	0.57,1.58
					3	4	1559	1543	3102	47.0(0,82)	0.129	1.003(0.865,1.163)	0.969	1.036(0.833,1.290)	0.748	0.46,2.32
					4	4	1559	1543	3102	0.0(0,85)	0.863	0.934(0.755,1.154)	0.525	0.934(0.755,1.154)	0.525	0.59,1.49
					5	4	1559	1543	3102	9.0(0,86)	0.348	0.984(0.884,1.095)	0.768	0.987(0.880,1.107)	0.827	0.73,1.33
rs1130409	APEX1	1T; 2G	Liu et al.	2020	1	16	3651	4698	8349	60.3(31,77)	0.001	1.005(0.914,1.105)	0.921	1.062(0.903,1.250)	0.465	0.61,1.84
					2	16	2789	3508	6297	62.7(36,78)	<0.001	1.036(0.921,1.166)	0.555	1.105(0.899,1.360)	0.343	0.54,2.26
					3	16	4995	6330	11325	66.2(43,80)	<0.001	1.013(0.927,1.107)	0.774	1.072(0.910,1.263)	0.405	0.60,1.91
					4	16	4995	6330	11325	49.4(10,72)	0.013	0.996(0.906,1.095)	0.933	1.052(0.910,1.216)	0.497	0.67,1.64
					5	16	4995	6330	11325	69.5(49,82)	<0.001	1.005(0.950,1.064)	0.852	1.061(0.951,1.185)	0.288	0.71,1.58
rs1760944	APEX1	1T; 2G	Liu et al.	2020	1	5	1928	1891	3819	0.0(0,79)	0.693	0.909(0.794,1.040)	0.166	0.909(0.794,1.040)	0.166	0.73,1.13
rs2307486	APEX1	1A; 2G	Liu et al.	2020	1	3	1080	1233	2313	49.8(0,85)	0.137	0.770(0.603,0.984)	0.036	0.813(0.540,1.223)	0.32	0.01,48.20
					3	3	1081	1245	2326	56.3(0,88)	0.101	0.733(0.575,0.933)	0.012	0.785(0.505,1.220)	0.282	0.01,72.73
					5	3	1081	1245	2326	55.3(0,87)	0.107	0.718(0.573,0.900)	0.004	0.770(0.511,1.161)	0.213	0.01,51.27
rs189037	ATM	1A; 2G	Zhao et al.	2019	1	5	2125	2310	4435	0.2(0,79)	0.405	0.879(0.769,1.004)	0.058	0.879(0.769,1.005)	0.059	0.71,1.09
					2	5	1524	1710	3234	32.7(0,74)	0.203	0.829(0.718,0.958)	0.011	0.838(0.702,1.000)	0.05	0.53,1.34
					4	5	3036	3415	6451	8.7(0,81)	0.357	0.910(0.818,1.013)	0.085	0.911(0.815,1.019)	0.105	0.73,1.13
					5	5	3036	3415	6451	29.2(0,73)	0.227	0.915(0.853,0.982)	0.014	0.919(0.845,1.000)	0.05	0.74,1.14
rs664677	ATM	1T; 2C	Xu et al.	2017	1	4	1311	1381	2692	0.0(0,85)	0.638	0.978(0.837,1.143)	0.781	0.978(0.837,1.143)	0.781	0.70,1.38
					2	4	853	812	1665	44.4(0,81)	0.145	1.256(1.014,1.554)	0.037	1.238(0.925,1.657)	0.15	0.43,3.59
					3	4	1627	1641	3268	11.1(0,86)	0.337	1.040(0.897,1.206)	0.603	1.039(0.886,1.218)	0.636	0.68,1.58
					5	4	1627	1641	3268	55.6(0,85)	0.08	1.102(0.997,1.217)	0.056	1.098(0.943,1.280)	0.228	0.60,2.00
rs664143	ATM	1G; 2A	Xu et al.	2017	4	5	1993	1981	3974	0.0(0,79)	0.419	1.089(0.945,1.255)	0.24	1.089(0.945,1.255)	0.24	0.86,1.37
rs609429	ATM	1C; 2G	Xu et al.	2017	1	3	627	659	1286	56.6(0,88)	0.1	0.935(0.730,1.197)	0.594	0.989(0.671,1.457)	0.954	0.02,61.58
					2	3	501	481	982	85.7(58,95)	0.001	1.063(0.817,1.384)	0.647	1.218(0.595,2.494)	0.589	0.00,7796.15
					3	3	951	963	1914	78.9(33,93)	0.009	0.985(0.780,1.243)	0.898	1.088(0.643,1.842)	0.753	0.00,562.54
					4	3	951	963	1914	79.5(35,94)	0.008	1.121(0.925,1.358)	0.243	1.201(0.779,1.852)	0.407	0.01,208.37
					5	3	951	963	1914	86.5(61,95)	0.001	1.048(0.922,1.192)	0.474	1.123(0.784,1.609)	0.527	0.01,92.57
rs664982	ATM	1T; 2C	Xu et al.	2017	1	3	914	910	1824	34.3(0,79)	0.218	0.909(0.739,1.117)	0.365	0.912(0.702,1.184)	0.488	0.08,10.29
					2	3	639	642	1281	73.2(10,92)	0.024	0.868(0.692,1.088)	0.219	0.915(0.584,1.435)	0.7	0.01,165.40
					3	3	1293	1311	2604	61.1(0,89)	0.076	0.894(0.735,1.088)	0.264	0.915(0.660,1.267)	0.591	0.03,31.63
					4	3	1293	1311	2604	67.5(0,91)	0.046	0.939(0.794,1.111)	0.466	0.972(0.719,1.314)	0.855	0.03,28.84
					5	3	1293	1311	2604	74.6(15,92)	0.02	0.940(0.843,1.049)	0.269	0.967(0.773,1.208)	0.767	0.07,12.95
rs2279115	Bcl-2	1A; 2C	Yao et al.	2017	1	3	931	1358	2289	61.2(0,89)	0.076	1.124(0.915,1.382)	0.264	1.238(0.850,1.804)	0.266	0.02,73.81
					2	3	816	1034	1850	91.6(79,97)	<0.001	1.336(1.081,1.651)	0.007	1.776(0.772,4.087)	0.177	0.00,58574.35
					3	3	1537	2057	3594	84.6(54,95)	0.001	1.205(0.991,1.464)	0.062	1.456(0.822,2.578)	0.198	0.00,1454.98
					4	3	1537	2057	3594	91.6(79,97)	<0.001	1.240(1.079,1.424)	0.002	1.454(0.859,2.461)	0.163	0.00,1053.31
					5	3	1537	2057	3594	92.6(82,97)	<0.001	1.169(1.059,1.289)	0.002	1.322(0.887,1.970)	0.17	0.01,198.35
rs8073069	BIRC5	1G; 2C	Li et al.	2017	1	3	751	715	1466	6.8(0,90)	0.342	0.968(0.786,1.192)	0.757	0.979(0.780,1.228)	0.852	0.18,5.20
					2	3	521	482	1003	0.0(0,90)	0.7	1.093(0.770,1.550)	0.619	1.093(0.770,1.550)	0.619	0.11,10.53
					3	3	832	784	1616	12.2(0,91)	0.32	0.991(0.814,1.205)	0.925	1.010(0.805,1.268)	0.928	0.17,6.03
					4	3	832	784	1616	0.0(0,90)	0.837	1.104(0.787,1.549)	0.567	1.104(0.787,1.549)	0.567	0.12,9.91
					5	3	832	784	1616	0.0(0,90)	0.384	1.015(0.870,1.184)	0.853	1.015(0.870,1.184)	0.853	0.37,2.75
rs9904341	BIRC5	1G; 2C	Li et al.	2017	1	5	878	920	1798	63.0(2,86)	0.029	0.918(0.753,1.119)	0.397	0.919(0.640,1.319)	0.647	0.29,2.96
					2	5	706	594	1300	65.9(11,87)	0.019	1.469(1.164,1.853)	0.001	1.524(0.955,2.431)	0.077	0.33,6.94
					3	5	1221	1173	2394	77.1(45,91)	0.002	1.051(0.874,1.265)	0.597	1.063(0.693,1.632)	0.78	0.24,4.77
					5	5	1221	1173	2394	82.7(60,92)	<0.001	1.188(1.058,1.334)	0.004	1.154(0.841,1.585)	0.375	0.37,3.61
rs1447295	CASC8	1C; 2A	Du et al.	2018	1	3	1501	1956	3457	0.0(0,90)	0.506	1.062(0.907,1.245)	0.454	1.062(0.907,1.245)	0.454	0.38,2.97
					2	3	1172	1540	2712	0.0(0,90)	0.587	1.403(0.885,2.224)	0.15	1.403(0.885,2.224)	0.15	0.07,27.82
					3	3	1541	1994	3535	0.0(0,90)	0.463	1.088(0.934,1.268)	0.279	1.088(0.934,1.268)	0.279	0.40,2.94
					4	3	1541	1994	3535	0.0(0,90)	0.607	1.382(0.873,2.187)	0.168	1.382(0.873,2.187)	0.168	0.07,27.12
					5	3	1541	1994	3535	0.0(0,90)	0.438	1.102(0.961,1.263)	0.165	1.102(0.961,1.263)	0.165	0.45,2.67
rs3834129	CASP8	1I; 2D	Hashemi et al.	2020	1	5	2845	2786	5631	53.5(0,83)	0.072	0.863(0.774,0.962)	0.008	0.895(0.757,1.058)	0.194	0.53,1.50
					2	5	2004	1888	3892	63.6(4,86)	0.027	0.890(0.738,1.073)	0.223	0.900(0.656,1.235)	0.514	0.32,2.55
					3	5	3174	3132	6306	68.5(19,88)	0.013	0.859(0.775,0.953)	0.004	0.901(0.743,1.093)	0.292	0.47,1.73
					4	5	3174	3132	6306	45.1(0,80)	0.121	0.932(0.788,1.101)	0.407	0.929(0.735,1.175)	0.541	0.47,1.84
					5	5	3174	3132	6306	76.0(41,90)	0.002	0.901(0.832,0.975)	0.01	0.926(0.786,1.092)	0.362	0.52,1.66
rs9344	CCND1	1G; 2A	Zhou et al.	2013	4	10	5198	5350	10548	19.4(0,60)	0.264	1.041(0.981,1.105)	0.185	1.058(0.980,1.141)	0.15	0.91,1.23
rs1801270	CDKN1A	1Arg; 2Ser	Lin et al.	2011	1	6	767	969	1736	26.6(0,69)	0.235	0.943(0.742,1.199)	0.633	0.941(0.669,1.322)	0.724	0.44,2.03
					2	6	1779	2565	4344	0.0(0,75)	0.902	1.111(0.850,1.452)	0.44	1.111(0.850,1.452)	0.44	0.76,1.62
					3	6	2366	3320	5686	12.9(0,78)	0.332	0.993(0.791,1.246)	0.949	0.987(0.750,1.299)	0.926	0.58,1.68
					4	6	2366	3320	5686	48.9(0,80)	0.081	1.099(0.953,1.268)	0.193	1.026(0.820,1.284)	0.823	0.82,1.28
					5	6	2366	3320	5686	50.1(0,80)	0.075	1.057(0.948,1.180)	0.316	1.004(0.844,1.195)	0.964	0.62,1.62
rs4680	COMT	1G; 2A	Peng et al.	2015	1	7	2005	2444	4449	62.2(14,83)	0.015	1.207(1.065,1.368)	0.003	1.136(0.920,1.402)	0.235	0.60,2.13
					2	7	1327	1719	3046	71.9(39,87)	0.002	1.095(0.897,1.336)	0.373	1.165(0.778,1.744)	0.459	0.33,4.12
					3	7	2293	2768	5061	72.9(42,87)	0.001	1.207(1.072,1.359)	0.002	1.137(0.899,1.438)	0.283	0.54,2.41
					4	7	2293	2768	5061	68.8(31,86)	0.004	0.991(0.829,1.186)	0.922	1.091(0.764,1.556)	0.633	0.37,3.21
					5	7	2293	2768	5061	81.6(63,91)	<0.001	1.112(1.019,1.214)	0.018	1.101(0.891,1.362)	0.373	0.54,2.24
rs689466	COX-2	1G; 2A	Wang et al.	2019	1	8	1709	2203	3912	0.0(0,68)	0.738	1.023(0.883,1.185)	0.76	1.023(0.883,1.185)	0.76	0.85,1.23
					3	8	2838	3486	6324	0.0(0,68)	0.814	1.107(0.963,1.272)	0.153	1.107(0.963,1.272)	0.153	0.93,1.32
rs5275	COX-2	1T; 2C	Li et al.	2018	1	12	4989	6036	11025	46.5(0,73)	0.038	0.906(0.838,0.980)	0.014	0.906(0.803,1.022)	0.108	0.65,1.26
					2	11	3133	3440	6573	81.6(68,89)	<0.001	0.951(0.821,1.101)	0.498	0.998(0.660,1.510)	0.992	0.24,4.11
					3	12	5473	6566	12039	70.3(46,84)	<0.001	0.905(0.839,0.976)	0.009	0.926(0.793,1.082)	0.334	0.55,1.55
					4	11	5115	5850	10965	77.3(59,87)	<0.001	1.009(0.880,1.157)	0.897	1.008(0.710,1.431)	0.964	0.32,3.20
					5	12	5473	6566	12039	82.0(70,89)	<0.001	0.945(0.891,1.002)	0.059	0.970(0.832,1.132)	0.703	0.56,1.69
rs20417	COX-2	1G; 2A	Wang et al.	2015	5	3	839	1048	1887	0.0(0,90)	0.515	0.828(0.677,1.013)	0.066	0.828(0.677,1.013)	0.066	0.22,3.06
rs1205	CRP	1C; 2T	Pan et al.	2020	1	5	938	6367	7305	0.0(0,79)	0.655	1.148(0.970,1.359)	0.108	1.148(0.970,1.359)	0.108	0.87,1.51
					2	5	628	3930	4558	75.5(40,90)	0.003	1.532(1.197,1.962)	0.001	1.449(0.860,2.441)	0.163	0.23,8.96
					3	5	1137	7135	8272	30.9(0,73)	0.215	1.223(1.043,1.434)	0.013	1.209(0.987,1.481)	0.067	0.72,2.04
					4	5	1137	7135	8272	72.3(30,89)	0.006	1.424(1.144,1.773)	0.002	1.400(0.909,2.155)	0.126	0.32,6.16
					5	5	1137	7135	8272	66.2(12,87)	0.019	1.214(1.084,1.360)	0.001	1.191(0.969,1.462)	0.097	0.60,2.36
rs2808630	CRP	1T; 2C	Pan et al.	2020	1	3	731	809	1540	58.9(0,88)	0.088	0.870(0.705,1.074)	0.196	0.846(0.595,1.204)	0.354	0.02,37.37
					2	3	508	547	1055	0.0(0,90)	0.837	0.698(0.439,1.110)	0.129	0.698(0.439,1.110)	0.129	0.03,14.07
					3	3	763	860	1623	53.4(0,87)	0.117	0.843(0.689,1.033)	0.099	0.827(0.602,1.135)	0.24	0.03,22.63
					4	3	763	860	1623	0.0(0,90)	0.836	0.715(0.454,1.127)	0.148	0.715(0.454,1.127)	0.148	0.04,13.65
					5	3	763	860	1623	39.0(0,81)	0.194	0.851(0.720,1.005)	0.057	0.840(0.669,1.054)	0.132	0.09,7.47
rs231775	CTLA-4	1A; 2G	Wang et al.	2015	1	5	1590	1502	3092	37.4(0,77)	0.172	0.781(0.656,0.929)	0.005	0.801(0.633,1.013)	0.064	0.42,1.52
rs1048943	CYP1A1	1Ile; 2Val	Xu et al.	2013	1	38	7982	10765	18747	73.1(63,80)	<0.001	1.160(1.073,1.254)	<0.001	1.152(0.983,1.350)	0.08	0.50,2.67
rs2470890	CYP1A2	1G; 2A	Bu et al.	2014	1	3	585	817	1402	70.8(1,91)	0.032	1.101(0.886,1.369)	0.386	1.044(0.693,1.574)	0.837	0.01,114.46
					2	3	362	532	894	0.0(0,90)	0.862	1.018(0.754,1.372)	0.909	1.018(0.754,1.372)	0.909	0.15,7.08
					3	3	691	968	1659	61.7(0,89)	0.073	1.075(0.876,1.318)	0.488	1.037(0.741,1.451)	0.833	0.03,40.80
					4	3	691	968	1659	0.0(0,90)	0.749	0.953(0.725,1.253)	0.731	0.953(0.725,1.253)	0.731	0.16,5.62
					5	3	691	968	1659	0.0(0,90)	0.401	1.024(0.886,1.183)	0.75	1.024(0.886,1.183)	0.75	0.40,2.61
rs762551	CYP1A2	1A; 2C	Vukovic et al.	2016	4	9	1757	2711	4468	58.1(12,80)	0.014	1.189(0.979,1.444)	0.081	1.199(0.878,1.638)	0.253	0.48,3.01
rs2069514	CYP1A2	1G; 2A	Ren et al.	2016	1	6	1148	1590	2738	68.9(27,87)	0.007	1.294(0.952,1.759)	0.1	1.330(0.739,2.392)	0.341	0.21,8.36
					3	6	1168	1598	2766	80.1(57,91)	<0.001	1.370(1.014,1.850)	0.04	1.413(0.688,2.900)	0.346	0.13,15.58
					5	6	1168	1598	2766	84.5(68,93)	<0.001	1.360(1.036,1.786)	0.027	1.428(0.672,3.036)	0.354	0.11,18.54
rs2069526	CYP1A2	1T; 2G	Vukovic et al.	2016	3	4	736	886	1622	54.9(0,85)	0.084	0.933(0.641,1.356)	0.715	0.904(0.478,1.708)	0.755	0.08,10.59
rs1800440	CYP1B1	1A; 2G	Li et al.	2015	1	5	2867	3737	6604	53.7(0,83)	0.071	0.957(0.860,1.065)	0.422	0.921(0.752,1.129)	0.429	0.51,1.68
					2	5	2130	2712	4842	0.0(0,79)	0.471	1.213(0.953,1.545)	0.117	1.213(0.953,1.545)	0.117	0.82,1.80
					3	5	3009	3887	6896	46.7(0,80)	0.112	0.983(0.888,1.089)	0.747	0.951(0.796,1.136)	0.579	0.57,1.58
					4	5	3009	3887	6896	0.0(0,79)	0.481	1.227(0.966,1.559)	0.093	1.227(0.966,1.559)	0.093	0.83,1.81
					5	5	3009	3887	6896	41.9(0,79)	0.142	1.013(0.929,1.105)	0.762	0.985(0.853,1.137)	0.836	0.66,1.47
rs1056827	CYP1B1	1G; 2T	Li et al.	2015	1	4	1440	2132	3572	81.7(53,93)	0.001	1.172(1.014,1.354)	0.031	1.295(0.883,1.901)	0.186	0.24,7.04
					2	4	989	1456	2445	79.4(45,92)	0.002	1.452(1.101,1.916)	0.008	1.355(0.645,2.847)	0.423	0.05,35.28
					3	4	1560	2276	3836	84.3(61,94)	<0.001	1.204(1.048,1.382)	0.009	1.298(0.874,1.926)	0.196	0.22,7.62
					4	4	1560	2276	3836	69.7(13,89)	0.019	1.376(1.057,1.793)	0.018	1.235(0.688,2.217)	0.48	0.11,14.10
					5	4	1560	2276	3836	84.7(62,94)	<0.001	1.187(1.064,1.325)	0.002	1.202(0.877,1.648)	0.253	0.29,4.99
rs1065852	CYP2D6	1C; 2T	Zeng et al.	2017	1	7	660	590	1250	0.0(0,71)	0.846	1.041(0.820,1.320)	0.743	1.041(0.820,1.320)	0.743	0.76,1.42
					3	7	989	1005	1994	3.5(0,72)	0.399	0.854(0.690,1.058)	0.149	0.854(0.686,1.062)	0.156	0.62,1.18
rs2031920	CYP2E1	1C1; 2C2	Ye et al.	2015	2	25	2536	3321	5857	55.9(31,72)	<0.001	1.096(0.855,1.404)	0.47	0.962(0.638,1.451)	0.854	0.20,4.56
					4	25	3646	4981	8627	56.0(31,72)	<0.001	1.142(0.896,1.456)	0.285	1.021(0.682,1.529)	0.92	0.22,4.71
rs6413432	CYP2E1	1C; 2D	Ye et al.	2015	1	14	1805	2195	4000	45.5(0,71)	0.033	0.899(0.778,1.040)	0.151	0.871(0.708,1.073)	0.195	0.48,1.60
					2	13	1317	1586	2903	4.3(0,58)	0.403	0.868(0.593,1.268)	0.463	0.867(0.585,1.284)	0.475	0.50,1.51
					3	16	2093	2508	4601	36.0(0,65)	0.075	0.892(0.782,1.016)	0.086	0.870(0.733,1.033)	0.112	0.54,1.40
					4	13	1803	2237	4040	12.2(0,51)	0.323	0.931(0.641,1.352)	0.707	0.926(0.613,1.398)	0.714	0.44,1.94
					5	14	1861	2275	4136	37.2(0,67)	0.079	0.913(0.810,1.029)	0.136	0.891(0.760,1.045)	0.156	0.58,1.37
rs2740574	CYP3A4	1A; 2G	Zheng et al.	2018	1	3	1075	719	1794	0.0(0,90)	0.515	1.250(0.893,1.749)	0.193	1.250(0.893,1.749)	0.193	0.14,11.05
					3	4	1771	2095	3866	2.0(0,85)	0.382	1.092(0.854,1.397)	0.483	1.093(0.851,1.403)	0.486	0.62,1.94
					5	3	1157	845	2002	68.0(0,91)	0.044	0.894(0.721,1.110)	0.31	1.093(0.612,1.954)	0.763	0.00,546.95
rs776746	CYP3A5	1Met; 2Thr	He et al.	2014	1	3	192	236	428	64.2(0,90)	0.061	0.658(0.365,1.184)	0.162	0.570(0.191,1.701)	0.313	0.00,84628.18
					2	3	862	612	1474	35.7(0,79)	0.211	0.978(0.561,1.706)	0.939	0.905(0.427,1.917)	0.794	0.00,1011.69
					3	3	1021	814	1835	45.8(0,84)	0.158	0.865(0.503,1.487)	0.6	0.782(0.347,1.761)	0.552	0.00,2462.33
					4	4	1634	2066	3700	63.4(0,88)	0.042	1.147(0.949,1.386)	0.157	1.182(0.853,1.637)	0.315	0.31,4.50
					5	3	1021	814	1835	59.2(0,88)	0.086	1.114(0.903,1.375)	0.314	1.121(0.805,1.561)	0.499	0.03,40.00
rs2424913	DNMT3B	1C; 2T	Chen et al.	2017	4	3	652	915	1567	0.0(0,90)	0.841	0.836(0.594,1.177)	0.304	0.836(0.594,1.177)	0.304	0.09,7.69
					5	3	652	915	1567	0.0(0,90)	0.767	0.827(0.596,1.148)	0.256	0.827(0.596,1.148)	0.256	0.10,6.94
rs1569686	DNMT3B	1G; 2T	Chen et al.	2017	4	3	822	1040	1862	0.0(0,90)	0.387	1.210(0.973,1.504)	0.086	1.210(0.973,1.504)	0.086	0.29,4.97
					5	3	822	1040	1862	0.0(0,90)	0.481	1.171(0.961,1.426)	0.117	1.171(0.961,1.426)	0.117	0.33,4.20
rs4444903	EGF	1A; 2G	Chen et al.	2020	1	6	NA	NA	NA	0.0(0,75)	0.464	1.043(0.916,1.186)	0.527	1.043(0.916,1.186)	0.527	0.87,1.25
					2	6	NA	NA	NA	24.0(0,68)	0.254	1.123(0.961,1.311)	0.144	1.172(0.961,1.429)	0.118	0.76,1.81
					3	6	1487	2044	3531	0.0(0,75)	0.539	1.041(0.939,1.154)	0.442	1.041(0.939,1.154)	0.442	0.90,1.20
					4	6	1487	2044	3531	0.0(0,75)	0.425	1.124(0.976,1.295)	0.104	1.124(0.976,1.295)	0.104	0.92,1.37
					5	6	1487	2044	3531	35.6(0,74)	0.17	1.066(0.983,1.156)	0.123	1.106(0.985,1.242)	0.088	0.83,1.47
rs1051740	EPHX1	1T; 2C	Chen et al.	2016	1	28	4332	8183	12515	61.6(42,74)	<0.001	0.964(0.891,1.042)	0.358	0.981(0.854,1.127)	0.791	0.55,1.75
					2	28	3294	5777	9071	65.6(49,77)	<0.001	1.077(0.963,1.204)	0.193	1.097(0.884,1.361)	0.402	0.44,2.72
					3	28	5232	9522	14754	70.2(56,80)	<0.001	0.981(0.913,1.055)	0.603	1.020(0.882,1.179)	0.79	0.53,1.95
					4	28	5232	9522	14754	50.9(24,68)	0.001	1.083(0.978,1.200)	0.126	1.079(0.914,1.275)	0.368	0.58,2.00
					5	28	5232	9522	14754	74.6(63,82)	<0.001	1.011(0.959,1.067)	0.68	1.040(0.927,1.166)	0.507	0.61,1.77
rs2234922	EPHX1	1A; 2G	Yang et al.	2014	1	14	4570	8081	12651	63.4(35,79)	0.001	1.058(0.975,1.147)	0.178	1.095(0.942,1.273)	0.237	0.67,1.80
					2	14	3215	5820	9035	48.7(5,72)	0.021	1.073(0.882,1.306)	0.48	1.140(0.833,1.558)	0.413	0.46,2.81
					3	14	4767	8411	13178	71.9(52,84)	<0.001	1.047(0.968,1.133)	0.25	1.097(0.930,1.293)	0.272	0.61,1.96
					4	14	4767	8411	13178	26.3(0,61)	0.171	1.016(0.838,1.232)	0.872	1.064(0.829,1.365)	0.627	0.60,1.89
					5	14	4767	8411	13178	74.0(56,85)	<0.001	1.033(0.966,1.104)	0.342	1.069(0.926,1.235)	0.361	0.64,1.79
rs11615	ERCC1	1G; 2A	Li et al.	2019	1	15	5140	6510	11650	0.0(0,54)	0.642	1.015(0.938,1.099)	0.707	1.015(0.938,1.099)	0.707	0.93,1.11
					2	15	3709	4509	8218	52.0(13,73)	0.01	1.072(0.952,1.208)	0.25	1.189(0.975,1.450)	0.087	0.65,2.16
					3	15	6281	7753	14034	10.8(0,49)	0.332	1.029(0.955,1.110)	0.45	1.032(0.951,1.120)	0.451	0.89,1.19
					4	15	6281	7753	14034	54.8(19,75)	0.006	1.051(0.953,1.161)	0.32	1.175(0.977,1.413)	0.088	0.67,2.05
					5	15	6281	7753	14034	48.3(6,72)	0.019	1.030(0.977,1.087)	0.27	1.058(0.974,1,149)	0.181	0.83,1.35
rs3212986	ERCC1	1C; 2A	Xu et al.	2013	1	3	2826	2532	5358	0.0(0,90)	0.935	1.010(0.906,1.126)	0.857	1.010(0.906,1.126)	0.857	0.50,2.05
					2	3	1870	1662	3532	0.0(0,90)	0.629	1.081(0.882,1.325)	0.453	1.081(0.882,1.325)	0.453	0.29,4.04
					3	3	3060	2729	5789	0.0(0,90)	0.852	1.021(0.920,1.133)	0.694	1.021(0.920,1.133)	0.694	0.52,2.00
					4	3	3060	2729	5789	0.0(0,90)	0.659	1.076(0.883,1.312)	0.466	1.076(0.883,1.312)	0.466	0.30,3.88
					5	3	3060	2729	5789	0.0(0,90)	0.746	1.026(0.945,1.115)	0.536	1.026(0.945,1.115)	0.536	0.60,1.75
rs2298881	ERCC1	1C; 2A	Zhu et al.	2014	3	4	4745	7024	11769	0.0(0,85)	0.569	1.037(0.949,1.133)	0.42	1.037(0.949,1.133)	0.42	0.85,1.26
rs238406	ERCC2	1C; 2A	Mei et al.	2011	1	4	593	772	1365	48.6(0.83)	0.12	0.999(0.788,1.266)	0.993	1.033(0.737,1.449)	0.85	0.29,3.67
					3	4	716	905	1621	40.1(0,80)	0.171	1.088(0.872,1.359)	0.456	1.118(0.835,1.497)	0.453	0.40,3.14
					5	4	716	905	1621	0.0(0,85)	0.419	1.146(0.979,1.341)	0.089	1.146(0.979,1.341)	0.089	0.81,1.62
rs1799793	ERCC2	1G; 2A	Li et al.	2019	1	24	13936	16570	30506	0.0(0,45)	0.573	0.990(0.942,1.040)	0.693	0.990(0.942,1.040)	0.693	0.94,1.04
					2	23	9907	11448	21355	11.1(0,45)	0.31	1.071(0.992,1.156)	0.077	1.100(0.992,1.221)	0.071	0.90,1.34
					3	24	15662	18540	34202	0.0(0,45)	0.59	1.012(0.966,1.060)	0.618	1.012(0.966,1.060)	0.618	0.96,1.06
					5	24	15662	18540	34202	0.0(0,45)	0.524	1.028(0.992,1.064)	0.126	1.028(0.992,1.064)	0.126	0.99,1.07
rs1799787	ERCC2	1G; 2A	Li et al.	2019	1	5	1390	2310	3700	55.3(0,84)	0.062	0.972(0.838,1.127)	0.703	1.005(0.762,1.324)	0.973	0.43,2.34
					2	5	1018	1613	2631	42.8(0,79)	0.136	1.052(0.786,1.409)	0.732	0.993(0.475,2.074)	0.985	0.13,7.58
					3	5	1472	2463	3935	58.7(0,85)	0.046	0.981(0.851,1.131)	0.794	1.006(0.762,1.328)	0.968	0.42,2.40
					4	5	1472	2463	3935	40.0(0,78)	0.155	1.089(0.822,1.443)	0.554	1.022(0.507,2.061)	0.952	0.15,6.88
					5	5	1472	2463	3935	62.4(0,86)	0.031	1.000(0.891,1.121)	0.996	1.011(0.782,1.306)	0.934	0.45,2.28
rs3136038	ERCC4	1C; 2T	Wu et al.	2019	1	3	2152	2148	4300	77.0(25,93)	0.013	0.900(0.796,1.018)	0.095	0.949(0.725,1.244)	0.707	0.04,22.48
					2	3	1536	1492	3028	67.4(0,91)	0.047	0.928(0.742,1.160)	0.513	0.930(0.628,1.378)	0.718	0.01,77.91
					3	3	2329	2336	4665	49.9(0,85)	0.136	0.902(0.803,1.013)	0.083	0.921(0.777,1.092)	0.342	0.16,5.26
					4	3	2329	2336	4665	77.1(26,93)	0.013	0.940(0.757,1.168)	0.578	0.938(0.594,1.480)	0.782	0.00,203.77
					5	3	2329	2336	4665	0.0(0,90)	0.485	0.925(0.842,1.016)	0.102	0.925(0.842,1.016)	0.102	0.50,1.70
rs1800067	ERCC4	1Arg; 2Gln	He et al.	2014	1	3	2841	3095	5936	50.7(0,86)	0.132	0.831(0.715,0.967)	0.017	0.971(0.671,1.407)	0.878	0.02,47.22
					2	3	2509	2676	5185	0.0(0,90)	0.467	0.712(0.372,1.365)	0.307	0.712(0.372,1.365)	0.307	0.01,48.22
					3	3	2857	3118	5975	55.7(0,87)	0.105	0.825(0.711,0.957)	0.011	0.985(0.668,1.453)	0.94	0.02,63.17
					4	3	2857	3118	5975	0.0(0,90)	0.491	0.731(0.382,1.400)	0.344	0.731(0.382,1.400)	0.344	0.01,49.37
					5	3	2857	3118	5975	58.3(0,88)	0.091	0.830(0.722,0.954)	0.009	0.995(0.679,1.457)	0.979	0.02,62.07
rs17655	ERCC5	1G; 2C	Zhao et al.	2018	1	6	4280	5232	9512	54.7(0,82)	0.051	1.058(0.973,1.151)	0.188	1.125(0.927,1.365)	0.232	0.66,1.90
					2	6	2894	3572	6466	68.5(26,87)	0.007	1.129(0.981,1.300)	0.09	1.259(0.917,1.730)	0.155	0.49,3.26
					3	6	4841	5787	10628	66.4(20,86)	0.011	1.061(0.980,1.149)	0.146	1.159(0.937,1.434)	0.173	0.62,2.16
					4	6	4841	5787	10628	40.4(0,76)	0.136	1.083(0.951,1.233)	0.229	1.121(0.919,1.367)	0.26	0.68,1.85
					5	6	4841	5787	10628	65.7(18,86)	0.012	1.055(0.992,1.121)	0.087	1.109(0.962,1.279)	0.154	0.73,1.69
rs1047768	ERCC5	1T; 2C	Huang et al.	2017	2	3	630	1075	1705	42.6(0,83)	0.175	1.320(1.063,1.638)	0.012	1.365(0.984,1.893)	0.062	0.06,33.59
					4	3	1176	1959	3135	2.2(0,90)	0.36	1.075(0.920,1.257)	0.36	1.078(0.918,1.265)	0.36	0.36,3.20
					5	3	1176	1959	3135	64.7(0,90)	0.059	1.138(1.024,1.265)	0.016	1.205(0.968,1.499)	0.095	0.11,13.25
rs1047840	EXO1	1Glu; 2Lys	Zhang et al.	2016	1	3	1036	1102	2138	81.5(43,94)	0.004	1.243(1.038,1.487)	0.018	1.188(0.777,1.816)	0.426	0.01,195.46
					2	3	711	786	1497	1.4(0,90)	0.363	1.339(0.936,1.915)	0.11	1.340(0.934,1.922)	0.112	0.12,14.61
					3	3	1114	1166	2280	78.2(30,93)	0.01	1.270(1.070,1.508)	0.006	1.231(0.848,1.787)	0.274	0.01,101.54
					4	3	1114	1166	2280	0.0(0,90)	0.437	1.332(0.942,1.884)	0.105	1.332(0.942,1.884)	0.105	0.14,12.60
					5	3	1114	1166	2280	67.5(0,91)	0.046	1.228(1.069,1.412)	0.004	1.230(0.961,1.574)	0.099	0.08,19.76
rs2234767	FAS	1G; 2A	Yu et al.	2016	1	7	8755	10386	19141	0.0(0,71)	0.581	1.029(0.962,1.101)	0.403	1.029(0.962,1.101)	0.403	0.94,1.12
					2	6	6602	7848	14450	49.3(0,80)	0.079	1.244(1.074,1.442)	0.004	1.233(0.995,1.529)	0.056	0.68,2.24
					3	7	9237	10838	20075	0.0(0,71)	0.476	1.051(0.985,1.122)	0.13	1.051(0.985,1.122)	0.13	0.97,1.14
rs763110	FASL	1T; 2C	Yu et al.	2016	1	6	4911	6011	10922	0.0(0,75)	0.611	1.045(0.952,1.147)	0.355	1.045(0.952,1.147)	0.355	0.92,1.19
					2	6	5101	6003	11104	66.9(21,86)	0.01	1.091(0.993,1.197)	0.069	1.168(0.951,1.434)	0.138	0.63,2.16
					3	6	8957	10704	19661	28.8(0,71)	0.219	1.072(0.982,1.171)	0.12	1.088(0.959,1.234)	0.191	0.81,1.45
					4	6	8957	10704	19661	89.3(79,94)	<0.001	1.081(1.020,1.145)	0.008	1.188(0.964,1.463)	0.106	0.58,2.45
					5	6	8957	10704	19661	87.3(75,94)	<0.001	1.061(1.017,1.107)	0.007	1.137(0.983,1.314)	0.083	0.69,1.87
rs2352028	GPC5	1C; 2T	Liu et al.	2014	3	13	2342	13398	15740	63.0(33,80)	0.001	1.103(1.000,1.217)	0.051	1.087(0.911,1.296)	0.354	0.61,1.93
					4	13	2342	13398	15740	27.2(0,62)	0.17	1.086(0.892,1.323)	0.413	1.088(0.856,1.383)	0.489	0.62,1.91
					5	13	2342	13398	15740	65.9(39,81)	<0.001	1.085(0.995,1.182)	0.064	1.062(0.911,1.239)	0.442	0.63,1.79
rs1050450	GPX1	1C; 2T	Hong et al.	2013	1	3	850	1208	2058	71.6(4,92)	0.029	1.150(0.961,1.375)	0.126	1.216(0.854,1.731)	0.278	0.02,70.21
					2	3	537	797	1334	83.8(51,95)	0.002	1.092(0.829,1.439)	0.529	1.065(0.527,2.154)	0.861	0.00,5410.42
					3	5	1295	1932	3227	81.4(57,92)	<0.001	1.248(1.077,1.446)	0.003	1.377(0.964,1.968)	0.079	0.38,5.03
					4	3	976	1375	2351	73.9(13,92)	0.022	1.003(0.775,1.297)	0.984	0.960(0.571,1.617)	0.879	0.00,399.53
					5	3	976	1375	2351	84.7(55,95)	0.001	1.067(0.941,1.209)	0.312	1.088(0.780,1.517)	0.62	0.02,62.38
rs1695	GSTP1	1A; 2G	Liu et al.	2018	1	41	11001	12452	23453	41.0(14,59)	0.004	1.029(0.974,1.086)	0.31	1.069(0.990,1.154)	0.089	0.78,1.46
					3	49	13800	15664	29464	39.1(14,57)	0.003	1.028(0.979,1.079)	0.268	1.059(0.990,1.132)	0.095	0.79,1.42
rs1138272	GSTP1	1C; 2T	Ding et al.	2019	1	7	2097	2249	4346	31.8(0,71)	0.185	1.160(0.986,1.364)	0.074	1.138(0.931,1.391)	0.207	0.71,1.82
					2	7	1761	1924	3685	20.9(0,64)	0.27	1.526(0.785,2.969)	0.213	1.543(0.713,3.337)	0.271	0.32,7.52
					3	7	2123	2266	4389	44.7(0,77)	0.093	1.182(1.009,1.385)	0.039	1.156(0.929,1.438)	0.193	0.65,2.06
					4	7	2123	2266	4389	17.5(0,61)	0.296	1.500(0.772,2.916)	0.232	1.514(0.714,3.210)	0.279	0.35,6.58
					5	7	2123	2266	4389	54.1(0,80)	0.042	1.186(1.023,1.374)	0.023	1.162(0.930,1.453)	0.186	0.62,2.19
rs11549467	HIF-1α	1G; 2A	Xu et al.	2020	2	3	674	674	1348	73.2(10,92)	0.024	3.812(2.027,7.168)	<0.001	2.374(0.374,15.074)	0.359	0.00,3.21e+09
					4	3	830	789	1619	70.1(0,91)	0.035	3.265(1.750,6.092)	<0.001	2.145(0.376,12.245)	0.39	0.00,6.67e+08
rs11549465	HIF-1α	1C; 2T	Li et al.	2019	1	4	931	931	1862	63.0(0,88)	0.044	1.292(1.015,1.644)	0.037	1.189(0.777,1.820)	0.426	0.21,6.66
					2	3	708	682	1390	55.4(0,87)	0.106	3.882(2.010,7.497)	<0.001	1.932(0.357,10.462)	0.445	0.00,1.31e+08
					3	4	971	945	1916	79.1(44,92)	0.002	1.434(1.137,1.809)	0.002	1.228(0.707,2.134)	0.466	0.11,13.93
					4	3	888	835	1723	46.1(0,84)	0.157	3.314(1.730,6.347)	<0.001	1.943(0.438,8.620)	0.382	0.00,8489338.00
					5	4	971	945	1916	84.3(61,94)	<0.001	1.519(1.238,1.866)	<0.001	1.228(0.687,2.196)	0.489	0.09,16.73
rs1800734	hMLH1	1G; 2A	Li et al.	2017	1	5	1726	1963	3689	63.0(2,86)	0.029	0.858(0.750,0.981)	0.025	0.824(0.652,1.041)	0.104	0.39,1.76
					3	5	2178	2320	4498	55.8(0,84)	0.06	0.947(0.834,1.076)	0.401	0.929(0.759,1.137)	0.473	0.50,1.74
					5	5	2178	2320	4498	53.0(0,83)	0.075	1.086(0.997,1.183)	0.059	1.080(0.949,1.230)	0.242	0.73,1.61
rs4430796	HNF1B	1A; 2G	Elliott et al.	2010	5	3	1883	5070	6953	0.0(0,90)	0.85	1.052(0.981,1.129)	0.154	1.052(0.981,1.129)	0.154	0.67,1.66
rs7501939	HNF1B	1C; 2T	Elliott et al.	2010	5	4	3690	35755	39445	5.9(0,86)	0.364	1.005(0.945,1.069)	0.873	1.004(0.941,1.072)	0.893	0.86,1.18
rs12826786	HOTAIR	1C; 2T	Liu et al.	2020	1	3	848	1056	1904	0.0(0,90)	0.542	1.220(0.994,1.496)	0.057	1.220(0.994,1.496)	0.057	0.32,4.59
					2	3	617	813	1430	0.0(0,90)	0.546	1.496(0.944,2.371)	0.086	1.496(0.944, 2.371)	0.086	0.08,29.61
					4	3	892	1095	1987	0.0(0,90)	0.443	1.388(0.887,2.174)	0.151	1.388(0.887,2.174)	0.151	0.08,25.38
rs1800872	IL-10	1A; 2C	Gao et al.	2020	1	8	2254	2944	5198	59.6(12,81)	0.015	1.054(0.940,1.182)	0.368	1.051(0.866,1.275)	0.613	0.60,1.84
					2	8	1507	2036	3543	64.4(24,83)	0.006	0.873(0.709,1.075)	0.202	0.899(0.616,1.311)	0.58	0.29,2.76
					3	8	2458	3234	5692	64.2(23,83)	0.007	1.031(0.925,1.150)	0.581	1.034(0.850,1.257)	0.74	0.58,1.85
					4	8	2458	3234	5692	51.9(0,78)	0.042	0.894(0.736,1.087)	0.261	0.903(0.664,1.229)	0.516	0.39,2.08
					5	8	2458	3234	5692	63.1(21,83)	0.008	0.995(0.914,1.084)	0.908	1.012(0.871,1.175)	0.877	0.65,1.58
rs1800871	IL-10	1T; 2C	Gao et al.	2020	1	6	1343	1875	3218	35.9(0,74)	0.168	0.854(0.735,0.992)	0.039	0.849(0.690,1.044)	0.12	0.51,1.41
					2	6	990	1360	2350	83.9(66,92)	<0.001	0.686(0.536,0.879)	0.003	0.759(0.379,1.517)	0.435	0.08,7.46
					3	6	1543	2175	3718	69.7(29,87)	0.006	0.830(0.721,0.956)	0.01	0.839(0.628,1.121)	0.234	0.34,2.05
					4	6	1543	2175	3718	80.1(57,91)	<0.001	0.779(0.628,0.965)	0.023	0.847(0.477,1.501)	0.569	0.14,5.28
					5	6	1543	2175	3718	81.3(60,91)	<0.001	0.841(0.756,0.935)	0.001	0.887(0.676,1.165)	0.389	0.36,2.17
rs1800896	IL-10	1A; 2G	Gao et al.	2020	1	9	1651	2238	3889	83.3(70,91)	<0.001	1.005(0.866,1.166)	0.948	1.394(0.926,2.098)	0.111	0.36,5.41
					2	7	1102	1481	2583	58.2(3,82)	0.026	0.917(0.753,1.118)	0.392	0.997(0.700,1.420)	0.987	0.37,2.68
					3	9	1997	2637	4634	84.3(72,91)	<0.001	0.996(0.867,1.144)	0.956	1.374(0.926,2.038)	0.114	0.37,5.10
					4	7	1800	2380	4180	33.2(0,72)	0.175	1.011(0.855,1.195)	0.9	1.009(0.797,1.276)	0.944	0.59,1.74
					5	9	1997	2637	4634	82.9(69,91)	<0.001	1.004(0.913,1.105)	0.928	1.232(0.941,1.613)	0.13	0.51,2.97
rs1143634	IL-1B	1C; 2T	Xu et al.	2013	3	4	3088	2411	5499	40.3(0,80)	0.17	1.056(0.943,1.183)	0.344	1.132(0.922,1.389)	0.235	0.55,2.32
rs2070874	IL-4	1C; 2T	Gao et al.	2020	1	3	763	1083	1846	0.0(0,90)	0.377	0.835(0.683,1.022)	0.081	0.835(0.683,1.022)	0.081	0.23,3.09
					2	3	559	762	1321	0.0(0,90)	0.514	0.955(0.589,1.547)	0.852	0.955(0.589,1.547)	0.852	0.04,21.79
					3	3	793	1132	1925	19.3(0,92)	0.29	0.848(0.698,1.029)	0.095	0.847(0.679,1.056)	0.14	0.14,5.19
					4	3	793	1132	1925	0.0(0,90)	0.586	1.005(0.623,1.620)	0.984	1.005(0.623,1.620)	0.984	0.05,22.21
					5	3	793	1132	1925	25.1(0,92)	0.263	0.888(0.753,1.048)	0.16	0.888(0.729,1.081)	0.237	0.16,4.88
rs2243250	IL-4	1C; 2T	Gao et al.	2020	1	6	3040	3600	6640	54.6(0,82)	0.051	0.863(0.776,0.960)	0.007	0.870(0.739,1.025)	0.096	0.54,1.40
rs1800795	IL-6	1G; 2C	Gao et al.	2020	1	6	1217	1654	2871	70.6(31,87)	0.004	1.142(0.972,1.340)	0.106	1.246(0.892,1.742)	0.198	0.44,3.52
					2	6	825	1146	1971	53.8(0,82)	0.055	1.093(0.891,1.339)	0.394	1.156(0.803,1.665)	0.435	0.43,3.11
					3	6	1530	2063	3593	76.5(47,89)	0.001	1.152(0.991,1.340)	0.065	1.263(0.889,1.795)	0.193	0.41,3.90
					4	6	1530	2063	3593	49.7(0,80)	0.077	1.051(0.883,1.251)	0.573	1.080(0.799,1.460)	0.615	0.49,2.38
					5	6	1530	2063	3593	79.5(55,91)	<0.001	1.085(0.982,1.199)	0.109	1.178(0.913,1.521)	0.208	0.52,2.69
rs1800796	IL-6	1C; 2G	Gao et al.	2020	1	11	3445	3862	7307	85.3(75,91)	<0.001	1.036(0.938,1.145)	0.483	0.991(0.746,1.315)	0.949	0.36,2.75
					2	11	2381	2703	5084	52.2(5,76)	0.022	0.936(0.767,1.143)	0.515	1.056(0.759,1.470)	0.746	0.41,2.71
					3	11	3658	4113	7771	85.9(77,92)	<0.001	1.024(0.931,1.126)	0.626	1.001(0.760,1.320)	0.993	0.37,2.72
					4	11	3658	4113	7771	35.4(0,68)	0.115	0.936(0.771,1.138)	0.509	1.019(0.774,1.342)	0.894	0.52,2.00
					5	11	3658	4113	7771	83.6(72,90)	<0.001	1.006(0.932,1.086)	0.876	1.014(0.822,1.250)	0.899	0.48,2.13
rs4073	IL-8	1T; 2A	Gao et al.	2020	1	8	3047	3180	6227	21.9(0,64)	0.255	1.026(0.925,1.139)	0.625	1.046(0.913,1.198)	0.517	0.79,1.38
					2	8	2031	2105	4136	50.1(0,78)	0.051	1.085(0.953,1.234)	0.217	1.143(0.912,1.433)	0.245	0.63,2.08
					3	8	3914	4081	7995	50.7(0,78)	0.048	1.047(0.949,1.155)	0.357	1.092(0.923,1.292)	0.305	0.70,1.71
					4	8	3914	4081	7995	17.0(0,60)	0.296	1.061(0.952,1.183)	0.282	1.071(0.933,1.230)	0.33	0.82,1.40
					5	8	3914	4081	7995	60.5(14,82)	0.013	1.041(0.977,1.109)	0.218	1.080(0.953,1.223)	0.228	0.76,1.54
rs156641	LIG1	1G; 2A	Liu et al.	2020	1	3	976	1849	2825	0.0(0,90)	0.484	1.067(0.907,1.256)	0.432	1.067(0.907,1.256)	0.432	0.37,3.06
					2	3	655	1153	1808	25.9(0,92)	0.259	1.484(1.151,1.913)	0.002	1.345(0.891,2.029)	0.158	0.03,59.02
					3	3	1112	2048	3160	7.0(0,90)	0.341	1.134(0.972,1.324)	0.11	1.127(0.953,1.333)	0.163	0.33,3.88
					5	3	1112	2048	3160	31.1(0,93)	0.234	1.165(1.040,1.305)	0.008	1.125(0.947,1.336)	0.181	0.22,5.63
rs20579	LIG1	1G; 2A	Liu et al.	2020	1	5	1765	3063	4828	68.6(19,88)	0.013	1.035(0.902,1.187)	0.628	1.077(0.830,1.397)	0.576	0.45,2.59
					2	5	1358	2387	3745	73.7(35,89)	0.004	1.066(0.730,1.556)	0.742	1.454(0.625,3.380)	0.385	0.09,24.58
					3	5	1818	3139	4957	78.3(48,91)	0.001	1.050(0.920,1.200)	0.468	1.107(0.818,1.496)	0.51	0.38,3.23
					4	5	1818	3139	4957	68.2(18,88)	0.014	1.089(0.748,1.585)	0.656	1.405(0.657,3.004)	0.38	0.12,16.65
					5	5	1818	3139	4957	82.7(60,92)	<0.001	1.054(0.939,1.185)	0.373	1.123(0.837,1.507)	0.44	0.39,3.27
rs20581	LIG1	1G; 2A	Liu et al.	2020	1	3	561	995	1556	43.7(0,83)	0.169	0.898(0.716,1.126)	0.352	0.898(0.659,1.222)	0.493	0.04,18.84
					2	3	411	657	1068	0.0(0,90)	0.436	0.963(0.710,1.307)	0.811	0.963(0.710,1.307)	0.811	0.13,6.97
					3	3	680	1222	1902	0.0(0,90)	0.517	0.924(0.746,1.144)	0.467	0.924(0.746,1.144)	0.467	0.23,3.69
					4	3	680	1222	1902	34.5(0,79)	0.217	1.146(0.888,1.480)	0.294	1.099(0.761,1.587)	0.615	0.03,34.74
					5	3	680	1222	1902	0.0(0,90)	0.995	1.006(0.870,1.163)	0.937	1.006(0.870,1.163)	0.937	0.39,2.57
rs3730931	LIG1	1A; 2G	Liu et al.	2020	1	4	1368	2311	3679	52.7(0,84)	0.096	0.975(0.828,1.147)	0.758	1.041(0.804,1.349)	0.76	0.39,2.81
					2	4	1076	1829	2905	30.5(0,75)	0.229	0.902(0.566,1.437)	0.664	0.977(0.539,1.771)	0.938	0.14,6.84
					3	4	1399	2364	3763	63.1(0,88)	0.043	0.971(0.829,1.137)	0.714	1.053(0.792,1.399)	0.723	0.33,3.36
					4	4	1399	2364	3763	20.1(0,88)	0.289	0.909(0.572,1.443)	0.686	0.952(0.554,1.636)	0.859	0.19,4.76
					5	4	1399	2364	3763	68.6(9,89)	0.023	0.969(0.843,1.115)	0.66	1.052(0.802,1.379)	0.715	0.34,3.28
rs439132	LIG1	1A; 2G	Liu et al.	2020	1	3	719	1145	1864	51.6(0,86)	0.127	1.099(0.838,1.442)	0.495	1.024(0.664,1.580)	0.913	0.01,86.77
					2	3	583	986	1569	38.6(0,81)	0.196	1.432(0.707,2.901)	0.319	1.714(0.544,5.401)	0.358	0.00,116600.18
					3	3	739	1160	1899	62.9(0,89)	0.067	1.147(0.882,1.491)	0.306	1.039(0.639,1.689)	0.876	0.01,197.90
					4	3	739	1160	1899	40.2(0,82)	0.188	1.362(0.680,2.728)	0.383	1.665(0.521,5.321)	0.39	0.00,143934.89
					5	3	739	1160	1899	71.3(1,91)	0.031	1.152(0.920,1.442)	0.218	1.046(0.635,1.723)	0.859	0.00,274.93
rs2279744	MDM2	1T; 2G	Reza et al.	2020	1	17	8245	11959	20204	64.3(40,79)	<0.001	1.015(0.957,1.077)	0.625	1.057(0.947,1.180)	0.324	0.72,1.55
					3	17	10159	14237	24396	73.7(58,84)	<0.001	1.047(0.990,1.107)	0.11	1.098(0.973,1.238)	0.13	0.70,1.72
rs4245739	MDM4	1A; 2C	Lian et al.	2019	1	3	1749	4517	6266	90.0(73,96)	<0.001	0.924(0.816,1.045)	0.209	0.584(0.288,1.184)	0.136	0.00,3671.89
					2	3	1297	3181	4478	0.0(0,90)	0.763	1.075(0.844,1.370)	0.559	1.075(0.844,1.370)	0.559	0.22,5.17
					3	3	1851	4787	6638	90.5(75,96)	<0.001	0.938(0.833,1.056)	0.289	0.585(0.286,1.195)	0.141	0.00,4127.36
					4	3	1851	4787	6638	0.0(0,90)	0.814	1.067(0.843,1.352)	0.588	1.067(0.843,1.352)	0.588	0.23,4.94
					5	3	1851	4787	6638	90.4(75,96)	<0.001	0.970(0.881,1.067)	0.528	0.607(0.309,1.193)	0.147	0.00,2622.20
rs1803865	MGMT	1C; 2T	Du et al.	2013	1	3	788	853	1641	0.0(0,90)	0.765	1.053(0.828,1.339)	0.675	1.053(0.828,1.339)	0.675	0.22,5.00
					2	3	638	708	1346	0.0(0,90)	0.721	0.582(0.290,1.166)	0.127	0.582(0.290,1.166)	0.127	0.01,52.88
					3	3	813	889	1702	0.0(0,90)	0.657	1.002(0.794,1.266)	0.985	1.002(0.794,1.266)	0.985	0.22,4.55
					4	3	813	889	1702	0.0(0,90)	0.586	0.664(0.363,1.215)	0.185	0.664(0.363,1.215)	0.185	0.01,33.38
					5	3	813	889	1702	0.0(0,90)	0.604	0.952(0.775,1.168)	0.635	0.952(0.775,1.168)	0.635	0.25,3.59
rs2308327	MGMT	1K; 2R	Crosbie et al.	2008	1	3	250	350	600	65.5(0,90)	0.055	0.713(0.479,1.063)	0.097	0.547(0.246,1.220)	0.14	0.00,4089.06
					2	3	201	265	466	0.0(0,90)	0.905	0.292(0.062,1.384)	0.121	0.292(0.062,1.384)	0.121	0.00,7001.13
					3	3	251	358	609	68.9(0,91)	0.04	0.674(0.455,0.999)	0.049	0.504(0.218,1.165)	0.109	0.00,6579.09
					4	3	251	358	609	0.0(0,90)	0.931	0.329(0.070,1.555)	0.161	0.329(0.070,1.555)	0.161	0.00,7751.02
					5	3	251	358	609	68.0(0,91)	0.044	0.673(0.469,0.966)	0.032	0.512(0.237,1.108)	0.089	0.00,3030.78
rs12917	MGMT	1C; 2T	Sheng et al.	2018	1	5	2365	2533	4898	0.0(0,79)	0.557	1.013(0.884,1.160)	0.856	1.013(0.884,1.160)	0.856	0.81,1.26
					2	4	1835	1923	3758	40.6(0,80)	0.168	1.382(0.904,2.112)	0.135	1.279(0.699,2.339)	0.424	0.15,10.85
					3	5	2417	2575	4992	0.0(0,79)	0.5	1.034(0.906,1.179)	0.624	1.034(0.906,1.179)	0.624	0.83,1.28
					4	4	2357	2475	4832	39.9(0,80)	0.173	1.361(0.892,2.076)	0.153	1.259(0.693,2.288)	0.449	0.15,10.33
					5	5	2417	2575	4992	0.0(0,79)	0.411	1.052(0.934,1.183)	0.404	1.052(0.934,1.183)	0.404	0.87,1.27
rs12268840	MGMT	1C; 2T	Crosbie et al.	2008	1	3	222	314	536	0.0(0,90)	0.564	0.850(0.600,1.203)	0.358	0.850(0.600,1.203)	0.358	0.09,8.09
					2	3	150	204	354	38.4(0,81)	0.197	0.849(0.481,1.497)	0.571	0.811(0.340,1.935)	0.637	0.00,3576.14
					3	3	247	355	602	0.0(0,90)	0.464	0.836(0.602,1.159)	0.282	0.836(0.602,1.159)	0.282	0.10,6.97
					4	3	247	355	602	33.6(0,78)	0.222	0.922(0.536,1.587)	0.77	0.872(0.396,1.919)	0.733	0.00,1422.48
					5	3	247	355	602	24.3(0,92)	0.267	0.873(0.680,1.120)	0.284	0.875(0.644,1.191)	0.396	0.06,12.64
rs2308321	MGMT	1Ile; 2Val	Du et al.	2013	2	3	2844	3869	6713	0.0(0,90)	0.406	1.173(0.848,1.621)	0.335	1.173(0.848,1.621)	0.335	0.14,9.57
					4	3	3731	4887	8618	0.0(0,90)	0.461	1.131(0.819,1.563)	0.454	1.131(0.819,1.563)	0.454	0.14,9.18
rs1799750	MMP1	1 1G; 2 2G	Li et al.	2020	1	6	2775	2365	5140	0.0(0,75)	0.678	1.088(0.966,1.226)	0.166	1.088(0.966,1.226)	0.166	0.92,1.29
					2	6	2087	1763	3850	61.6(6,84)	0.023	1.135(0.991,1.300)	0.068	1.221(0.945,1.576)	0.127	0.58,2.57
					3	6	3967	3343	7310	31.8(0,72)	0.197	1.105(0.988,1.236)	0.081	1.135(0.971,1.326)	0.111	0.78,1.64
					4	6	3967	3343	7310	67.2(22,86)	0.009	1.109(0.999,1.230)	0.051	1.130(0.917,1.393)	0.251	0.60,2.12
					5	6	3967	3343	7310	70.7(30,87)	0.005	1.082(1.012,1.156)	0.021	1.115(0.967,1.286)	0.133	0.72,1.72
rs2276109	MMP12	1A; 2G	Li et al.	2020	1	3	2704	2016	4720	0.0(0,90)	0.629	0.995(0.848,1.167)	0.951	0.995(0.848,1.167)	0.951	0.35,2.80
					3	3	2734	2042	4776	0.0(0,90)	0.673	0.977(0.836,1.141)	0.769	0.977(0.836,1.141)	0.769	0.36,2.68
					5	3	2734	2042	4776	0.0(0,90)	0.72	0.962(0.835,1.108)	0.589	0.962(0.835,1.108)	0.589	0.38,2.40
rs2252070	MMP13	1A; 2G	Li et al.	2020	1	3	985	993	1978	78.3(30,93)	0.01	0.881(0.732,1.059)	0.177	0.808(0.535,1.221)	0.312	0.01,106.22
					2	3	674	645	1319	51.1(0,86)	0.129	0.869(0.679,1.114)	0.269	0.866(0.607,1.238)	0.431	0.02,34.30
					3	3	1221	1225	2446	78.3(30,93)	0.01	0.900(0.756,1.072)	0.237	0.832(0.564,1.228)	0.354	0.01,83.45
					4	3	1221	1225	2446	0.0(0,90)	0.711	1.024(0.832,1.259)	0.825	1.024(0.832,1.259)	0.825	0.27,3.92
					5	3	1221	1225	2446	59.4(0,88)	0.085	0.960(0.854,1.079)	0.493	0.950(0.790,1.142)	0.586	0.13,6.96
rs243865	MMP2	1C; 2T	Li et al.	2020	2	3	847	769	1616	0.0(0,90)	0.511	0.517(0.263,1.019)	0.057	0.517(0.263,1.019)	0.057	0.01,41.8
					4	3	1034	1090	2124	0.0(0,90)	0.577	0.605(0.308,1.189)	0.145	0.605(0.308,1.189)	0.145	0.01,48.31
rs2285053	MMP2	1C; 2T	Li et al.	2020	2	3	885	846	1731	0.0(0,90)	0.964	0.745(0.506,1.097)	0.136	0.745(0.506,1.097)	0.136	0.06,9.12
					4	3	1229	1303	2532	0.0(0,90)	0.948	0.848(0.579,1.242)	0.397	0.848(0.579,1.242)	0.397	0.07,10.08
rs35068180	MMP3	1 5A; 2 6A	Li et al.	2020	1	3	2108	1481	3589	0.0(0,90)	0.799	1.019(0.881,1.178)	0.8	1.019(0.881,1.178)	0.8	0.40,2.61
					2	3	1521	1178	2699	0.0(0,90)	0.908	0.978(0.829,1.153)	0.789	0.978(0.829,1.153)	0.789	0.34,2.85
					3	3	2973	2207	5180	0.0(0,90)	0.832	1.005(0.877,1.153)	0.938	1.005(0.877,1.153)	0.938	0.41,2.45
					4	3	2973	2207	5180	0.0(0,90)	0.98	0.969(0.855,1.098)	0.619	0.969(0.855,1.098)	0.619	0.43,2.18
					5	3	2973	2207	5180	0.0(0,90)	0.973	0.989(0.912,1.072)	0.785	0.989(0.912,1.072)	0.785	0.59,1.67
rs3918242	MMP9	1C; 2T	Li et al.	2020	1	3	1043	813	1856	0.0(0,90)	0.578	0.931(0.750,1.154)	0.513	0.931(0.750,1.154)	0.513	0.23,3.76
					3	3	1052	839	1891	0.0(0,90)	0.598	0.854(0.693,1.053)	0.14	0.854(0.693,1.053)	0.14	0.22,3.31
rs4880	MnSOD	1Val; 2Ala	Wang et al.	2018	1	5	1499	1602	3101	67.0(14,87)	0.016	0.973(0.836,1.134)	0.729	1.051(0.758,1.457)	0.765	0.36,3.04
					2	5	989	1102	2091	68.9(20,88)	0.012	0.847(0.693,1.035)	0.105	1.025(0.547,1.922)	0.939	0.16,6.63
					3	6	2021	2347	4368	62.3(8,85)	0.021	0.940(0.821,1.077)	0.374	1.015(0.782,1.319)	0.909	0.47,2.20
					4	5	1823	2015	3838	40.0(0,78)	0.155	0.868(0.734,1.025)	0.095	0.931(0.654,1.325)	0.691	0.37,2.35
					5	5	1823	2015	3838	60.4(0,85)	0.039	0.923(0.840,1.015)	0.098	0.981(0.797,1.208)	0.856	0.52,1.86
rs2333227	MPO	1G; 2A	Yang et al.	2017	2	22	NA	NA	NA	50.1(18,69)	0.004	0.956(0.792,1.154)	0.641	0.858(0.636,1.158)	0.318	0.31,2.37
rs1801131	MTHFR	1A; 2C	Chen et al.	2020	1	20	3762	4709	8471	29.8(0,59)	0.103	0.910(0.807,1.026)	0.124	0.853(0.716,1.017)	0.076	0.54,1.34
					2	20	5045	6189	11234	36.9(0,63)	0.05	0.925(0.820,1.042)	0.199	0.857(0.711,1.033)	0.106	0.51,1.44
					3	20	8152	10179	18331	36.8(0,63)	0.051	0.919(0.819,1.030)	0.147	0.855(0.715,1.022)	0.085	0.52,1.40
					4	20	8152	10179	18331	27.5(0,58)	0.124	1.024(0.963,1.088)	0.453	1.023(0.943,1.109)	0.584	0.83,1.26
					5	20	8152	10179	18331	27.8(0,58)	0.122	0.998(0.951,1.047)	0.938	0.989(0.927,1.055)	0.74	0.84,1.17
rs1805087	MTR	1A; 2G	Chen et al.	2020	1	8	1060	1408	2468	0.0(0,68)	0.913	0.922(0.716,1.188)	0.53	0.922(0.716,1.188)	0.53	0.67,1.27
					2	8	2431	3350	5781	0.0(0,68)	0.94	0.879(0.681,1.134)	0.322	0.879(0.681,1.134)	0.322	0.64,1.21
					3	8	3353	4594	7947	0.0(0,68)	0.95	0.901(0.707,1.149)	0.4	0.901(0.707,1.149)	0.4	0.67,1.22
					4	8	3353	4594	7947	28.8(0,68)	0.198	0.957(0.865,1.060)	0.402	0.959(0.846,1.088)	0.519	0.72,1.27
					5	8	3353	4594	7947	10.8(0,71)	0.346	0.956(0.877,1.042)	0.304	0.956(0.871,1.049)	0.343	0.82,1.12
rs1801394	MTRR	1A; 2G	Chen et al.	2020	1	5	1690	2195	3885	0.0(0,79)	0.869	0.921(0.800,1.060)	0.25	0.921(0.800,1.060)	0.25	0.73,1.16
rs3219489	MUTYH	1Gln; 2His	Liu et al.	2020	1	4	1517	2113	3630	0.0(0,85)	0.614	1.015(0.884,1.166)	0.834	1.015(0.884,1.166)	0.834	0.75,1.38
					2	4	986	1341	2327	55.6(0,85)	0.08	1.232(0.967,1.569)	0.091	1.302(0.861,1.969)	0.212	0.27,6.37
					3	4	1692	2291	3983	5.6(0,86)	0.365	1.044(0.915,1.191)	0.525	1.048(0.911,1.206)	0.508	0.74,1.48
					4	4	1692	2291	3983	51.4(0,84)	0.103	1.241(0.988,1.558)	0.063	1.275(0.882,1.842)	0.196	0.32,5.08
					5	4	1692	2291	3983	49.7(0,83)	0.113	1.072(0.969,1.186)	0.179	1.110(0.944,1.306)	0.207	0.61,2.03
rs1799930	NAT2	1G; 2A	Tian et al.	2014	1	3	613	705	1318	0.0(0,90)	0.522	0.981(0.787,1.223)	0.867	0.981(0.787,1.223)	0.867	0.24,4.09
					2	3	396	459	855	0.0(0,90)	0.862	0.828(0.536,1.280)	0.397	0.828(0.536,1.280)	0.397	0.05,13.91
					3	3	653	760	1413	0.0(0,90)	0.663	0.958(0.776,1.183)	0.688	0.958(0.776,1.183)	0.688	0.24,3.76
					4	3	653	760	1413	0.0(0,90)	0.723	0.846(0.554,1.292)	0.439	0.846(0.554,1.292)	0.439	0.05,13.16
					5	3	653	760	1413	0.0(0,90)	0.897	0.947(0.800,1.121)	0.525	0.947(0.800,1.121)	0.525	0.32,2.82
rs1799931	NAT2	1G; 2A	Tian et al.	2014	1	3	642	732	1374	0.0(0,90)	0.825	1.077(0.776,1.496)	0.656	1.077(0.776,1.496)	0.656	0.13,9.06
					3	3	647	744	1391	0.0(0,90)	0.759	1.013(0.736,1.393)	0.938	1.013(0.736,1.393)	0.938	0.13,7.99
					5	3	647	744	1391	0.0(0,90)	0.673	0.949(0.711,1.267)	0.724	0.949(0.711,1.267)	0.724	0.15,6.17
rs1805794	NBS1	1G; 2C	He et al.	2014	3	3	605	639	1244	56.0(0,87)	0.103	1.083(0.853,1.375)	0.514	1.013(0.671,1.528)	0.952	0.01,76.83
rs28362491	NFKB1	1I; 2D	Fu et al.	2017	2	5	1589	1599	3188	86.9(72,94)	<0.001	0.772(0.659,0.904)	0.001	0.774(0.477,1.258)	0.302	0.13,4.51
					3	5	2793	2921	5714	69.1(21,88)	0.012	0.812(0.728,0.907)	<0.001	0.831(0.670,1.031)	0.092	0.41,1.70
					4	5	2793	2921	5714	86.3(70,94)	<0.001	0.839(0.730,0.964)	0.013	0.824(0.540,1.256)	0.368	0.18,3.76
					5	5	2793	2921	5714	86.2(70,94)	<0.001	0.856(0.793,0.924)	<0.001	0.877(0.703,1.094)	0.246	0.39,1.97
rs1800566	NQO1	1C; 2T	Huang et al.	2017	1	28	5679	6977	12656	47.2(18,66)	0.003	1.067(0.990,1.151)	0.09	1.078(0.962,1.207)	0.196	0.71,1.64
					2	28	3941	4811	8752	51.9(26,69)	0.001	1.207(1.065,1.368)	0.003	1.184(0.963,1.454)	0.109	0.55,2.56
					3	37	8493	10999	19492	57.0(38,70)	<0.001	1.043(0.981,1.110)	0.177	1.044(0.942,1.157)	0.412	0.66,1.66
					4	28	6447	7837	14284	34.5(0,59)	0.039	1.170(1.047,1.308)	0.005	1.131(0.966,1.325)	0.127	0.69,1.85
					5	28	6447	7837	14284	63.2(45,75)	<0.001	1.089(1.033,1.149)	0.002	1.087(0.987,1.197)	0.091	0.72,1.63
rs1052133	OGG1	1Ser; 2Cys	Liu et al.	2020	1	37	10097	12889	22986	24.8(0,50)	0.089	1.036(0.978,1.097)	0.232	1.057(0.983,1.137)	0.135	0.84,1.32
					4	37	12547	15269	27816	74.8(65,82)	<0.001	1.145(1.067,1.228)	<0.001	1.172(1.000,1.374)	0.051	0.53,2.59
rs1136410	PARP1	1Val; 2Ala	Liu et al.	2020	1	5	1757	1589	3346	94.1(89,97)	<0.001	0.944(0.813,1.095)	0.447	0.638(0.310,1.313)	0.223	0.04,10.03
					2	5	1435	1214	2649	95.0(91,97)	<0.001	0.980(0.809,1.185)	0.832	0.703(0.267,1.847)	0.474	0.02,27.19
					3	5	2442	2208	4650	94.9(91,97)	<0.001	0.992(0.861,1.142)	0.909	0.666(0.321,1.380)	0.274	0.04,10.92
					4	5	2442	2208	4650	88.1(75,94)	<0.001	0.963(0.836,1.109)	0.598	0.975(0.617,1.538)	0.912	0.19,4.99
					5	5	2442	2208	4650	96.0(93,98)	<0.001	0.947(0.868,1.032)	0.214	0.870(0.538,1.405)	0.568	0.14,5.50
rs2227981	PD-1	1C; 2T	Hashemi et al.	2019	1	3	942	937	1879	0.0(0,90)	0.967	0.912(0.758,1.096)	0.324	0.912(0.758,1.096)	0.324	0.28,3.01
rs2890658	PD-L1	1A; 2C	Hashemi et al.	2019	2	3	904	1053	1957	0.0(0,90)	0.75	2.484(0.922,6.687)	0.072	2.484(0.922,6.687)	0.072	0.00,1526.67
					4	3	1109	1193	2302	0.0(0,90)	0.758	2.290(0.851,6.162)	0.101	2.290(0.851,6.162)	0.101	0.00,1401.28
rs662	PON1	1Q; 2R	Pan et al.	2019	1	4	728	672	1400	77.5(39,92)	0.004	1.363(1.065,1.745)	0.014	1.214(0.704,2.093)	0.486	0.11,13.36
					2	4	634	557	1191	76.5(36,91)	0.005	1.402(1.045,1.880)	0.024	1.244(0.666,2.325)	0.494	0.08,19.48
					3	4	1172	1011	2183	78.6(42,92)	0.003	1.412(1.116,1.786)	0.004	1.262(0.741,2.148)	0.392	0.12,13.28
					4	4	1172	1011	2183	0.0(0,85)	0.442	1.201(0.997,1.449)	0.054	1.201(0.997,1.449)	0.054	0.80,1.81
					5	4	1172	1011	2183	63.8(0,88)	0.04	1.203(1.059,1.367)	0.005	1.179(0.949,1.464)	0.137	0.48,2.88
rs1801282	PPARG	1C; 2G	Wang et al.	2015	1	4	790	1544	2334	0.0(0,85)	0.637	0.921(0.723,1.172)	0.503	0.921(0.723,1.172)	0.503	0.54,1.56
					2	3	779	1376	2155	0.0(0,90)	0.756	1.479(0.705,3.104)	0.301	1.479(0.705,3.104)	0.301	0.01,180.89
					3	4	992	1719	2711	0.0(0,85)	0.623	0.944(0.746,1.194)	0.628	0.944(0.746,1.194)	0.628	0.56,1.58
					4	3	947	1674	2621	0.0(0,90)	0.845	1.174(0.798,1.725)	0.415	1.174(0.798,1.725)	0.415	0.10,14.26
					5	4	992	1719	2711	0.0(0,85)	0.743	1.001(0.828,1.210)	0.991	1.001(0.828,1.210)	0.991	0.66,1.52
rs1800625	RAGE	1T; 2C	Xu et al.	2019	1	4	1680	1814	3494	58.2(0,86)	0.066	1.011(0.875,1.169)	0.883	1.021(0.790,1.319)	0.875	0.38,2.77
					2	4	1168	1250	2418	87.4(70,95)	<0.001	1.092(0.844,1.413)	0.504	1.521(0.561,4.123)	0.41	0.02,106.86
					3	4	1845	1996	3841	77.3(38,92)	0.004	1.055(0.918,1.211)	0.451	1.075(0.771,1.498)	0.671	0.26,4.50
					4	4	1845	1996	3841	84.8(62,94)	<0.001	1.107(0.872,1.404)	0.403	1.523(0.631,3.675)	0.349	0.04,60.62
					5	4	1845	1996	3841	85.7(65,94)	<0.001	1.059(0.953,1.178)	0.287	1.125(0.807,1.567)	0.487	0.26,4.91
rs2070600	RAGE	1G; 2A	Wu et al.	2018	1	3	1415	1453	2868	87.1(63,95)	<0.001	1.297(1.106,1.521)	0.001	1.270(0.775,2.082)	0.342	0.00,528.13
					3	3	1656	1693	3349	84.7(54,95)	0.001	1.335(1.146,1.555)	<0.001	1.280(0.827,1.980)	0.268	0.01,249.15
					4	3	1656	1693	3349	70.3(0,91)	0.035	1.204(0.986,1.469)	0.068	1.167(0.748,1.821)	0.495	0.01,149.64
					5	3	1656	1693	3349	52.3(0,86)	0.123	1.203(1.086,1.332)	<0.001	1.167(0.989,1.376)	0.067	0.22,6.32
rs1800624	RAGE	1T; 2A	Liu et al.	2016	1	3	1443	1469	2912	75.1(18,92)	0.018	1.216(1.037,1.425)	0.016	1.301(0.911,1.858)	0.148	0.02,80.03
					3	3	1656	1693	3349	72.1(6,92)	0.028	1.249(1.073,1.454)	0.004	1.338(0.969,1.847)	0.077	0.03,52.90
					4	3	1656	1693	3349	0.0(0,90)	0.382	1.180(0.954,1.459)	0.127	1.180(0.954,1.459)	0.127	0.30,4.67
rs1047972	STK15	1G; 2A	Chen et al.	2020	1	3	2409	2218	4627	0.0(0,90)	0.372	0.997(0.875,1.136)	0.961	0.997(0.875,1.136)	0.961	0.43,2.33
					2	3	1825	1694	3519	0.0(0,90)	0.834	0.771(0.534,1.113)	0.165	0.771(0.534,1.113)	0.165	0.07,8.35
					3	3	2463	2283	4746	0.0(0,90)	0.374	0.974(0.858,1.105)	0.681	0.974(0.858,1.105)	0.681	0.43,2.21
					4	3	2463	2283	4746	0.0(0,90)	0.91	0.767(0.532,1.107)	0.156	0.767(0.532,1.107)	0.156	0.07,8.22
					5	3	2463	2283	4746	0.0(0,90)	0.437	0.956(0.855,1.068)	0.425	0.956(0.855,1.068)	0.425	0.46,1.97
rs2273535	STK15	1T; 2A	Xu et al.	2014	1	4	2614	2433	5047	0.0(0,85)	0.743	1.046(0.931,1.175)	0.45	1.046(0.931,1.175)	0.45	0.81,1.35
					2	4	1805	1742	3547	57.4(0,86)	0.07	0.746(0.568,0.979)	0.035	0.838(0.527,1.333)	0.456	0.14,5.06
					3	4	2715	2561	5276	0.0(0.,85)	0.457	1.006(0.899,1.125)	0.918	1.006(0.899,1.125)	0.918	0.79,1.29
					4	4	2715	2561	5276	55.2(0,85)	0.082	0.734(0.561,0.961)	0.024	0.819(0.524,1.280)	0.38	0.15,4.52
					5	4	2715	2561	5276	38.2(0,79)	0.183	0.966(0.879,1.061)	0.472	0.986(0.865,1.123)	0.83	0.63,1.55
rs9282861	SULT1A1	1Arg; 2His	Xiao et al.	2014	1	5	1659	1958	3617	86.2(70,94)	<0.001	1.305(1.127,1.510)	<0.001	1.192(0.789,1.800)	0.404	0.26,5.50
					2	5	1164	1445	2609	0.0(0,79)	0.665	1.189(0.867,1.631)	0.283	1.189(0.867,1.631)	0.283	0.71,1.99
					3	5	1754	2058	3812	85.8(69,94)	<0.001	1.302(1.131,1.499)	<0.001	1.208(0.817,1.786)	0.344	0.28,5.13
					4	5	1754	2058	3812	0.0(0,79)	0.841	1.147(0.848,1.552)	0.372	1.147(0.848,1.552)	0.372	0.70,1.87
					5	5	1754	2058	3812	83.0(61,93)	<0.001	1.222(1.088,1.372)	0.001	1.178(0.876,1.583)	0.279	0.40,3.46
rs2853669	TERT	1T; 2C	Liu et al.	2018	1	3	1722	1785	3507	69.2(0,91)	0.039	1.138(0.995,1.300)	0.058	1.198(0.927,1.548)	0.167	0.07,21.97
					3	3	2008	1992	4000	75.7(20,93)	0.016	1.211(1.068,1.374)	0.003	1.280(0.975,1.681)	0.076	0.05,30.94
rs1800470	TGF-β1	1T; 2C	Chen et al.	2019	1	6	NA	NA	NA	75.1(44,89)	0.001	1.127(0.971,1.308)	0.116	1.229(0.886,1.704)	0.217	0.43,3.51
					2	6	NA	NA	NA	69.2(27,87)	0.006	1.132(0.936,1.369)	0.2	1.261(0.872,1.824)	0.217	0.40,3.98
					3	6	1774	1967	3741	79.5(55,91)	<0.001	0.882(0.766,1.015)	0.08	0.799(0.568,1.122)	0.195	0.26,2.44
					4	6	1774	1967	3741	8.0(0,77)	0.365	1.063(0.904,1.251)	0.459	1.069(0.900,1.269)	0.449	0.79,1.44
					5	6	1774	1967	3741	75.2(44,89)	0.001	1.081(0.985,1.186)	0.102	1.133(0.928,1.384)	0.22	0.59,2.16
rs1800469	TGF-β1	1C; 2T	Chen et al.	2019	1	6	NA	NA	NA	57.8(0,83)	0.037	0.989(0.853,1.147)	0.885	1.044(0.816,1.335)	0.734	0.51,2.14
					2	6	NA	NA	NA	65.6(17,86)	0.013	0.965(0.795,1.171)	0.718	1.048(0.747,1.470)	0.786	0.37,3.01
					3	6	1906	2051	3957	65.8(18,86)	0.012	1.026(0.893,1.180)	0.716	0.947(0.732,1.225)	0.678	0.43,2.09
					4	6	1906	2051	3957	39.9(0,76)	0.139	1.004(0.857,1.177)	0.959	1.004(0.816,1.235)	0.971	0.59,1.72
					5	6	1906	2051	3957	64.2(14,85)	0.016	0.991(0.905,1.085)	0.847	1.026(0.878,1.199)	0.75	0.63,1.66
rs1800629	TNF-α	1G; 2A	Xie et al.	2014	5	12	2436	2573	5009	87.5(80,92)	<0.001	1.140(1.008,1.288)	0.036	0.964(0.664,1.399)	0.848	0.24,3.80
rs1042522	TP53	1Arg; 2Pro	Zhou et al.	2013	1	44	12231	11693	23924	63.8(50,74)	<0.001	1.108(1.051,1.168)	<0.001	1.036(0.936,1.148)	0.493	0.63,1.71
					2	44	8152	7750	15902	67.0(55,76)	<0.001	1.252(1.157,1.354)	<0.001	1.067(0.912,1.249)	0.417	0.48,2.38
					3	44	14462	13496	27958	69.8(59,78)	<0.001	1.141(1.086,1.199)	<0.001	1.042(0.939,1.156)	0.438	0.61,1.79
					4	44	14462	13496	27958	64.7(51,74)	<0.001	1.216(1.132,1.306)	<0.001	1.070(0.931,1.228)	0.34	0.54,2.14
					5	44	14462	13496	27958	75.6(67,82)	<0.001	1.127(1.087,1.168)	<0.001	1.037(0.955,1.125)	0.391	0.66,1.63
rs17878362	TP53	1Ins; 2Del	Ye et al.	2014	1	4	4094	4341	8435	79.7(46,92)	0.002	1.123(1.016,1.243)	0.024	1.142(0.882,1.478)	0.314	0.37,3.50
					2	4	3162	3419	6581	50.7(0,84)	0.108	1.403(1.035,1.900)	0.029	1.318(0.812,2.140)	0.264	0.21,8.17
					3	5	5059	5273	10332	72.7(32,89)	0.005	1.173(1.072,1.283)	<0.001	1.198(0.990,1.449)	0.063	0.63,2.28
					4	4	4196	4421	8617	52.8(0,84)	0.095	1.364(1.007,1.846)	0.045	1.272(0.776,2.087)	0.34	0.19,8.39
					5	4	4196	4421	8617	71.2(18,90)	0.015	1.144(1.048,1.248)	0.003	1.152(0.956,1.389)	0.137	0.53,2.51
rs1625895	TP53	1A; 2G	Ye et al.	2014	2	4	1556	1816	3372	19.9(0,88)	0.291	0.950(0.602,1.500)	0.827	0.933(0.525,1.661)	0.815	0.17,5.26
					4	4	2091	2277	4368	13.5(0,87)	0.325	0.881(0.559,1.389)	0.586	0.873(0.511,1.491)	0.619	0.19,3.92
					5	4	2091	2277	4368	64.4(0,88)	0.038	1.231(1.085,1.397)	0.001	1.194(0.923,1.545)	0.178	0.42,3.38
rs20575	TRAIL-R1	1Thr; 2Arg	Geng et al.	2015	4	3	533	515	1048	0.0(0,90)	0.421	0.967(0.741,1.262)	0.806	0.967(0.741,1.262)	0.806	0.17,5.42
rs7975232	VDR	1A; 2a	Li et al.	2019	1	7	1752	1878	3630	59.6(7,82)	0.021	0.919(0.804,1.051)	0.218	0.919(0.729,1.157)	0.471	0.47,1.79
					2	7	1122	1169	2291	53.4(0,80)	0.045	0.895(0.746,1.073)	0.23	0.847(0.618,1.161)	0.302	0.36,1.97
					3	7	2108	2276	4384	53.5(0,80)	0.044	0.910(0.802,1.033)	0.146	0.903(0.737,1.107)	0.327	0.52,1.58
					4	7	2108	2276	4384	61.8(13,83)	0.015	0.973(0.829,1.141)	0.734	0.882(0.642,1.212)	0.439	0.36,2.15
					5	7	2108	2276	4384	52.8(0,80)	0.048	0.948(0.869,1.033)	0.221	0.930(0.808,1.072)	0.318	0.63,1.37
rs1544410	VDR	1b; 2B	Duan et al.	2020	4	7	1902	2074	3976	41.1(0,75)	0.117	0.807(0.648,1.004)	0.054	0.731(0.501,1.068)	0.105	0.30,1.81
rs731236	VDR	1T; 2t	Li et al.	2019	2	6	1443	1498	2941	0.0(0,75)	0.504	0.809(0.633,1.034)	0.091	0.809(0.633,1.034)	0.091	0.57,1.15
					4	6	2060	2227	4287	0.0(0,75)	0.74	0.850(0.675,1.069)	0.165	0.850(0.675,1.069)	0.165	0.61,1.18
rs699947	VEGF	1C; 2A	Zhao et al.	2020	1	14	2882	3249	6131	88.8(83,93)	<0.001	1.371(1.229,1.530)	<0.001	1.343(0.962,1.874)	0.083	0.35,5.16
					4	14	3120	3540	6660	69.3(47,82)	<0.001	1.116(0.915,1.362)	0.279	1.295 (0.887,1.889)	0.181	0.34,4.90
rs3025039	VEGF	1C; 2T	Yang et al.	2018	1	9	3246	3269	6515	72.1(45,86)	<0.001	1.107(0.988,1.240)	0.081	1.109(0.863,1.424)	0.42	0.50,2.44
					2	9	2495	2530	5025	48.9(0,76)	0.047	1.333(1.003,1.771)	0.048	1.323(0.859,2.038)	0.204	0.41,4.25
					3	9	3356	3379	6735	76.4(55,88)	<0.001	1.122(1.006,1.251)	0.039	1.124(0.868,1.455)	0.375	0.48,2.61
					4	9	3356	3379	6735	19.9(0,61)	0.266	1.249(0.944,1.653)	0.12	1.252(0.901,1.739)	0.18	0.65,2.41
					5	9	3356	3379	6735	76.2(54,88)	<0.001	1.123(1.021,1.234)	0.017	1.113(0.894,1.385)	0.338	0.55,2.27
rs833061	VEGF	1C; 2T	Yang et al.	2018	1	6	2149	1794	3943	0.0(0,75)	0.687	1.109(0.959,1.283)	0.161	1.109(0.959,1.283)	0.161	0.90,1.36
					2	6	1887	1613	3500	21.9(0,66)	0.269	1.117(0.955,1.305)	0.166	1.201(0.967,1.491)	0.098	0.75,1.93
					3	6	3476	2911	6387	0.0(0,75)	0.534	1.108(0.966,1.270)	0.142	1.108(0.966,1.270)	0.142	0.91,1.34
					4	6	3476	2911	6387	38.2(0,75)	0.151	1.022(0.921,1.135)	0.681	1.048(0.903,1.216)	0.539	0.72,1.53
					5	6	3476	2911	6387	31.2(0,72)	0.201	1.041(0.968,1.120)	0.281	1.067(0.963,1.182)	0.217	0.84,1.36
rs2010963	VEGF	1C; 2G	Ban et al.	2015	1	3	1464	1212	2676	40.3(0,82)	0.187	0.980(0.816,1.176)	0.826	1.022(0.773,1.353)	0.877	0.07,15.42
					2	3	1269	1069	2338	32.2(0,93)	0.229	0.910(0.752,1.101)	0.33	0.958(0.724,1.266)	0.761	0.07,12.90
					3	3	2396	2000	4396	49.4(0,85)	0.139	0.954(0.802,1.135)	0.598	1.010(0.751,1.357)	0.949	0.05,20.31
					4	3	2396	2000	4396	0.0(0,90)	0.768	0.933(0.825,1.056)	0.274	0.933(0.825,1.056)	0.274	0.42,2.08
					5	3	2396	2000	4396	18.7(0,92)	0.292	0.954(0.874,1.042)	0.296	0.968(0.865,1.083)	0.571	0.37,2.50
rs1800975	XPA	1G; 2A	Li et al.	2019	1	16	7063	8717	15780	23.8(0,58)	0.184	0.950(0.891,1.013)	0.118	0.950(0.874,1.032)	0.225	0.79,1.15
					3	16	8518	10213	18731	26.8(0,60)	0.153	0.985(0.928,1.047)	0.636	0.994(0.917,1.077)	0.883	0.82,1.20
					5	16	8518	10213	18731	32.9(0,63)	0.099	1.031(0.989,1.076)	0.152	1.045(0.986,1.108)	0.138	0.90,1.22
rs2228001	XPC	1A; 2C	Li et al.	2019	1	13	3923	5157	9080	6.0(0,59)	0.386	0.983(0.903,1.070)	0.684	0.981(0.898,1.072)	0.675	0.86,1.12
					2	13	2449	3107	5556	20.9(0,58)	0.233	1.082(0.957,1.224)	0.209	1.084(0.937,1.253)	0.278	0.80,1.48
					3	13	4584	5949	10533	10.9(0,50)	0.336	1.005(0.927,1.089)	0.911	1.003(0.919,1.095)	0.949	0.86,1.17
					4	13	4584	5949	10533	22.8(0,60)	0.213	1.091(0.974,1.222)	0.133	1.096(0.957,1.256)	0.186	0.81,1.48
					5	13	4584	5949	10533	21.6(0,59)	0.225	1.025(0.968,1.085)	0.395	1.025(0.957,1.096)	0.482	0.89,1.19
rs2228000	XPC	1C; 2T	Dai et al.	2019	1	10	2436	5839	8275	0.0(0,62)	0.499	1.047(0.948,1.156)	0.368	1.047(0.948,1.156)	0.368	0.93,1.18
					2	10	1486	3594	5080	0.0(0,62)	0.604	1.114(0.926,1.341)	0.252	1.114(0.926,1.341)	0.252	0.90,1.39
					3	10	2642	6319	8961	0.0(0,62)	0.45	1.054(0.958,1.159)	0.282	1.054(0.958,1.159)	0.282	0.94,1.18
					4	10	2642	6319	8961	0.0(0,62)	0.681	1.100(0.921,1.315)	0.293	1.100(0.921,1.315)	0.293	0.89,1.36
					5	10	2642	6319	8961	0.0(0,62)	0.523	1.047(0.973,1.127)	0.222	1.047(0.973,1.127)	0.222	0.96,1.14
rs77907221	XPC	1-; 2+	Liu et al.	2013	1	5	1695	1680	3375	15.3(0,82)	0.317	0.922(0.804,1.057)	0.246	0.925(0.796,1.076)	0.313	0.67,1.28
					2	5	1079	995	2074	51.8(0,82)	0.081	1.111(0.916,1.346)	0.285	1.094(0.821,1.458)	0.539	0.46,2.62
					3	5	2014	1958	3972	42.0(0,79)	0.141	0.961(0.844,1.093)	0.543	0.969(0.812,1.156)	0.725	0.59,1.60
					4	5	2014	1958	3972	40.8(0,78)	0.149	1.154(0.968,1.375)	0.11	1.135(0.897,1.436)	0.29	0.59,2.20
					5	5	2014	1958	3972	57.6(0,84)	0.051	1.019(0.931,1.115)	0.684	1.018(0.881,1,176)	0.813	0.65,1.60
rs1799782	XRCC1	1Arg; 2 Trp	Liu et al.	2020	2	29	7287	8931	16218	54.9(31,70)	<0.001	1.129(0.975,1.307)	0.106	1.110(0.849,1.450)	0.445	0.41,2.98
					3	30	9830	12371	22201	66.1(50,77)	<0.001	0.911(0.853,0.973)	0.006	0.897(0.791,1.017)	0.089	0.52,1.56
					4	29	9650	11910	21560	46.3(17,65)	0.004	1.151(0.999,1.327)	0.051	1.150(0.907,1.458)	0.249	0.51,2.59
					5	30	9830	12371	22201	71.7(59,80)	<0.001	0.957(0.906,1.010)	0.109	0.953(0.851,1.068)	0.41	0.57,1.60
rs25487	XRCC1	1Arg; 2Gln	Liu et al.	2020	1	52	15238	18348	33586	41.9(19,58)	0.001	0.995(0.952,1.041)	0.839	0.987(0.924,1.053)	0.685	0.74,1.32
					3	52	17318	20520	37838	49.4(30,63)	<0.001	1.028(0.986,1.072)	0.196	1.030(0.965,1.100)	0.373	0.75,1.41
rs25489	XRCC1	1Arg; 2His	Liu et al.	2020	1	16	6553	6996	13549	70.0(50,82)	<0.001	0.855(0.774,0.944)	0.002	0.857(0.702,1.046)	0.129	0.42,1.76
					2	15	5431	5691	11122	0.0(0,54)	0.493	1.087(0.780,1.514)	0.622	1.087(0.780,1.514)	0.622	0.75,1.57
					3	16	6666	7086	13752	71.9(53,83)	<0.001	0.869(0.788,0.958)	0.005	0.877(0.717,1.073)	0.202	0.42,1.83
					4	15	6557	6976	13533	0.0(0,54)	0.548	1.249(0.930,1.678)	0.139	1.249(0.930,1.678)	0.139	0.90,1.73
					5	16	6666	7086	13752	71.6(53,83)	<0.001	0.919(0.845,0.999)	0.049	0.929(0.782,1.104)	0.405	0.50,1.74
rs3213245	XRCC1	1T; 2C	Liu et al.	2020	1	7	3397	3516	6913	57.4(1,82)	0.029	1.231(1.097,1.381)	<0.001	1.200(0.995,1.447)	0.057	0.70,2.05
rs3547	XRCC1	1G; 2A	Liu et al.	2020	1	5	801	1085	1886	72.6(31,89)	0.006	1.311(1.073,1.602)	0.008	1.355(0.905,2.030)	0.14	0.34,5.40
					2	5	626	811	1437	74.0(35,90)	0.004	2.028(1.490,2.759)	<0.001	1.380(0.618,3.083)	0.432	0.11,17.79
					3	5	972	1217	2189	81.6(57,92)	<0.001	1.394(1.153,1.685)	0.001	1.401(0.878,2.236)	0.157	0.26,7.47
					4	5	972	1217	2189	49.0(0,81)	0.097	1.641(1.255,2.145)	<0.001	1.327(0.796,2.210)	0.278	0.32,5.56
					5	5	972	1217	2189	82.3(59,92)	<0.001	1.379(1.199,1.586)	<0.001	1.273(0.880,1.840)	0.2	0.34,4.70
rs915927	XRCC1	1A; 2G	Liu et al.	2020	2	4	432	1040	1472	0.0(0,85)	0.442	0.930(0.639,1.353)	0.704	0.930(0.639,1.353)	0.704	0.41,2.12
					3	4	736	1737	2473	69.1(11,89)	0.021	1.365(1.107,1.684)	0.004	1.516(1.000,2.300)	0.05	0.27,8.53
					4	4	736	1737	2473	0.0(0,85)	0.483	0.838(0.595,1.181)	0.313	0.838(0.595,1.181)	0.313	0.40,1.78
					5	4	736	1737	2473	78.8(43,92)	0.003	1.148(0.980,1.345)	0.087	1.370(0.923,2.035)	0.119	0.25,7.48
rs1001581	XRCC1	1C; 2T	Li et al.	2019	1	4	533	806	1339	47.9(0,83)	0.124	1.209(0.963,1.516)	0.102	1.233(0.894,1.701)	0.202	0.37,4.10
					2	4	448	631	1079	4.4(0,85)	0.371	1.260(0.960,1.654)	0.096	1.265(0.956,1.673)	0.1	0.65,2.47
					3	4	708	994	1702	53.7(0,85)	0.09	1.223(1.001,1.495)	0.049	1.252(0.930,1.685)	0.139	0.39,3.98
					4	4	708	994	1702	0.0(0,85)	0.786	1.178(0.916,1.514)	0.202	1.178(0.916,1.514)	0.202	0.68,2.04
					5	4	708	994	1702	44.8(0,82)	0.143	1.171(1.015,1.352)	0.03	1.189(0.979,1.444)	0.082	0.58,2.43
rs861539	XRCC3	1C; 2T	Li et al.	2019	1	24	9678	12699	22377	53.5(26,71)	0.001	0.878(0.825,0.935)	<0.001	0.953(0.852,1.065)	0.395	0.64,1.42
					2	21	6989	8776	15765	63.2(41,77)	<0.001	0.858(0.770,0.956)	0.006	1.133(0.880,1.459)	0.332	0.47,2.71
					3	24	10409	13882	24291	64.1(45,77)	<0.001	0.882(0.832,0.936)	<0.001	0.982(0.871,1.108)	0.772	0.61,1.58
					4	21	9975	13396	23371	60.5(36,75)	<0.001	0.932(0.842,1.033)	0.181	1.160(0.919,1.464)	0.211	0.53,2.54
					5	24	10409	13882	24291	72.0(58,81)	<0.001	0.916(0.874,0.959)	<0.001	1.025(0.919,1.144)	0.655	0.65,1.61
rs2292832	miR-149	1T; 2C	Liu et al.	2020	3	3	1714	1559	3273	41.9(0,82)	0.179	1.013(0.879,1.167)	0.859	0.973(0.776,1.219)	0.812	0.11,8.73
					4	3	1714	1559	3273	4.6(0,90)	0.351	0.955(0.775,1.177)	0.664	0.950(0.765,1.180)	0.643	0.21,4.32
					5	3	1714	1559	3273	48.7(0,85)	0.142	0.998(0.900,1.107)	0.972	0.959(0.810,1.136)	0.63	0.17,5.31
rs11614913	miR-196a2	1C; 2T	Liu et al.	2020	3	8	4736	4851	9587	62.0(18,82)	0.01	0.925(0.841,1.019)	0.114	0.986(0.835,1.163)	0.863	0.60,1.61
					4	8	4736	4851	9587	76.2(52,88)	<0.001	0.859(0.783,0.943)	0.001	0.880(0.711,1.090)	0.242	0.45,1.71
					5	8	4736	4851	9587	72.0(43,86)	0.001	0.918(0.867,0.973)	0.004	0.954(0.849,1.072)	0.425	0.66,1.37
rs3746444	miR-499	1A; 2G	Liu et al.	2020	3	4	3559	3564	7123	50.7(0,84)	0.108	1.142(1.008,1.294)	0.038	1.162(0.960,1.407)	0.123	0.57,2.39
					4	4	3559	3564	7123	34.8(0,77)	0.203	1.333(0.993,1.790)	0.056	1.301(0.893,1.896)	0.17	0.36,4.66
					5	4	3559	3564	7123	64.1(0,88)	0.039	1.154(1.035,1.286)	0.01	1.159(0.955,1.405)	0.135	0.53,2.54
rs2043556	miR-605	1A; 2G	Hu et al.	2018	1	3	828	888	1716	0.0(0,90)	0.85	0.934(0.770,1.132)	0.484	0.934(0.770,1.132)	0.484	0.27,3.25
					2	3	568	579	1147	30.8(0,93)	0.235	1.219(0.858,1.731)	0.27	1.186(0.772,1.823)	0.435	0.02,57.22
					3	3	906	955	1861	0.0(0,90)	0.626	0.978(0.814,1.173)	0.808	0.978(0.814,1.173)	0.808	0.30,3.19
					4	3	906	955	1861	27.3(0,92)	0.253	1.252(0.889,1.762)	0.198	1.223(0.814,1.838)	0.332	0.03,43.55
					5	3	906	955	1861	5.4(0,90)	0.347	1.027(0.888,1.187)	0.718	1.026(0.884,1.191)	0.737	0.36,2.92
rs4919510	miR-608	1C; 2G	Liu et al.	2020	3	4	3233	3318	6551	61.8(0,87)	0.049	1.167(1.020,1.334)	0.025	1.131(0.901,1.419)	0.287	0.45,2.84
					4	4	3233	3318	6551	80.6(49,93)	0.001	1.019(0.877,1.184)	0.802	1.044(0.737,1.478)	0.809	0.22,4.99
					5	4	3233	3318	6551	84.2(60,94)	<0.001	1.075(0.985,1.174)	0.107	1.061(0.847,1.329)	0.607	0.38,2.97
rs895819	pre-miR-27a	1T; 2C	Liu et al.	2020	3	3	2123	2191	4314	35.9(0,79)	0.21	1.024(0.908,1.154)	0.703	1.022(0.878,1.189)	0.782	0.25,4.23
					4	3	2123	2191	4314	48.0(0,85)	0.146	1.290(1.040,1.600)	0.021	1.268(0.935,1.718)	0.126	0.06,27.52
					5	3	2123	2191	4314	65.9(0,90)	0.053	1.068(0.971,1.175)	0.177	1.068(0.905,1.261)	0.436	0.17,6.82
P(Q): P value of the Cochran Q statistic; P (F): P value of the fixed effect; P(R): P value of the random effect; NA: Not available
